# Supplementary material for: Forensic efficiencies of individual identification, kinship testing and ancestral inference in three Yunnan groups based on a self-developed multiple DIP panel
Source: Front Genet. 2023 Jan 4;13:1057231. doi: 10.3389/fgene.2022.1057231 (PMC9845582; doi:10.3389/fgene.2022.1057231)
Supplement: Supplementary file 1 [file Table1.XLSX]

## Sheet: ST1-detail infor
Supplementary Table S1 | Detail information including the number, population name, abbreviation, location, linguistic family, sample size, continent and citation of Yunnan three groups and 28 reference populations.
Number	Population	Abbreviation	Location	Linguistic family	Sample size	Continent	Reference
1	Chinese Yunnan Yi	YNY	Yunnan, China	Sino-Tibetan_Tibeto-Burman_Yi	125	East Asia	This study
2	Chinese Yunnan Hani	YNH	Yunnan, China	Sino-Tibetan_Tibeto-Burman_Yi	208	East Asia	This study
3	Chinese Yunnan Miao	YNM	Yunnan, China	Sino-Tibetan_Miao-Yao	209	East Asia	This study
4	Chinese Northwest Hui	NWH	Northwest, China	Sino-Tibetan_Sinitic	533	East Asia	[1]
5	Chinese Shannan Han	CSH	Shanxi, China	Sino-Tibetan_Sinitic	311	East Asia	[2]
6	Chinese Beijing Han	CHB	Beijing, China	Sino-Tibetan_Sinitic	103	East Asia	[3]
7	Chinese Southern Han	CHS	Southern China, Guangzhou	Sino-Tibetan_Sinitic	105	East Asia	[3]
8	Chinese Xishuangbanna Dai	CDX	Xishuangbanna, China	Tai-Kadai	93	East Asia	[3]
9	Tokyo Japanese	JPT	Tokyo, Japan	Japonic	104	East Asia	[3]
10	Ho Chi Minh Kinh	KHV	Ho Chi Minh City, Vietnam	Austroasiatic	99	East Asia	[3]
11	African Caribbean in Barbados	ACB	Barbados	African other	96	Africa	[3]
12	African Ancestry in Southwest US	ASW	Southwest United States	African other	61	Africa	[3]
13	Esan in Nigeria	ESN	Nigeria	Niger-Congo	99	Africa	[3]
14	Gambian in Western Division-Mandinka	GWD	Western Division, The Gambia	Niger-Congo	113	Africa	[3]
15	Luhya in Webuye, Kenya	LWK	Webuye, Kenya	Niger-Congo	99	Africa	[3]
16	Mende in Sierra Leone	MSL	Sierra Leone	Niger-Congo	85	Africa	[3]
17	Yoruba in Ibadan, Nigeria	YRI	Ibadan, Nigeria	Niger-Congo	108	Africa	[3]
18	Colombian in Medellin, Colombia	CLM	Medellin, Colombia	American other	94	America	[3]
19	Mexican Ancestry in Los Angeles, California	MXL	Los Angeles, California	American other	64	America	[3]
20	Peruvian in Lima, Peru	PEL	Lima, Peru	American other	85	America	[3]
21	Puerto Rican in Puerto Rico	PUR	Puerto Rico	American other	104	America	[3]
22	Utah residents with Northern and Western European ancestry (France)	CEU	Utah	European other	99	Europe	[3]
23	Finnish in Finland	FIN	Finland	Uralic	99	Europe	[3]
24	British in England and Scotland	GBR	England and Scotland	Indo-European	91	Europe	[3]
25	Iberian populations in Spain	IBS	Iberian, Spain	Indo-European	107	Europe	[3]
26	Toscani in Italy	TSI	Toscani, Italy	Indo-European	107	Europe	[3]
27	Bengali in Bangladesh	BEB	Bengali, Bangladesh	Indo-European	86	South Asia	[3]
28	Gujarati Indian in Houston,TX	GIH	Houston, TX	Indo-European	103	South Asia	[3]
29	Indian Telugu in the UK	ITU	United Kingdom	Dravidian	102	South Asia	[3]
30	Punjabi in Lahore,Pakistan	PJL	Lahore, Pakistan	Indo-European	96	South Asia	[3]
31	Sri Lankan Tamil in the UK	STU	Sri_Lankan, Tamil, United Kingdom	Dravidian	102	South Asia	[3]
References
[1] W. Cui, S. Nie, Y. Fang, M. Chen, M. Zhao, Q. Lan, C. Shen, B. Zhu, Insights into AIM-InDel diversities in Yunnan Miao and Hani ethnic groups of China for forensic and population genetic purposes, Hereditas 159(1) (2022) 22.
[2] R. Jin, W. Cui, Y. Fang, X. Jin, H. Wang, Q. Lan, Y. Guo, C. Chen, X. Zhang, B. Zhu, A Novel Panel of 43 Insertion/Deletion Loci for Human Identifications of Forensic Degraded DNA Samples: Development and Validation, Front Genet 12 (2021) 610540.
[3] A. Auton, G.R. Abecasis, D.M. Altshuler, R.M. Durbin, G.R. Abecasis, D.R. Bentley, A. Chakravarti, A.G. Clark, P. Donnelly, E.E. Eichler, P. Flicek, S.B. Gabriel, R.A. Gibbs, E.D.e.a. Green, A global reference for human genetic variation, Nature 526(7571) (2015) 68-74.
Note: Reds were the target groups in this study.

## Sheet: ST2-HW
Supplementary Table S2 | The p values and SD results of the Hardy-Weinberg equilibrium tests of 43 A-DIPs of three Yunnan groups.
Locus	Yunnan Yi *			Yunnan Hani *			Yunnan Miao *
	P value	SD		P value	SD		P value	SD
rs10533337	0.30359	0.0005		0.09118	0.00029		0.65589	0.00048
rs10537321	0.72351	0.00043		0.8887	0.00032		0.88322	0.00033
rs10540867	0.72218	0.00045		1	0		1	0
rs10541072	0.69967	0.00047		0.88589	0.00033		0.65207	0.00048
rs10544053	1	0		0.53788	0.00048		0.21322	0.00036
rs10555133	0.36957	0.00048		0.6779	0.00047		0.1801	0.00038
rs10555434	0.71243	0.00045		0.47115	0.00049		0.46401	0.00053
rs10573809	1	0		0.88842	0.00031		0.02583	0.00015
rs10584875	0.03217	0.00017		0.09306	0.00025		0.26272	0.00042
rs10588341	1	0		0.31905	0.00042		0.18103	0.00036
rs10589141	1	0		0.88673	0.00032		0.22407	0.00042
rs140025863	0.28221	0.00042		0.21569	0.0004		0.56924	0.00051
rs142159306	0.71304	0.00046		0.48627	0.00055		0.25356	0.00043
rs142281120	1	0		0.26521	0.00041		0.48973	0.00047
rs142392113	0.47658	0.00051		0.12955	0.00031		0.16263	0.00036
rs142623177	0.58861	0.0005		0.57838	0.00044		1	0
rs144537609	0.85872	0.00034		0.57519	0.00051		0.67746	0.00045
rs146880183	0.85848	0.00035		0.58012	0.00048		0.67338	0.00045
rs147682692	0.37114	0.00049		0.29406	0.00042		0.16822	0.00037
rs16646	0.47129	0.0005		0.18742	0.00037		0.89069	0.00031
rs201844336	0.57142	0.00047		1	0		0.88334	0.00035
rs3036240	0.71772	0.00044		0.67322	0.00048		0.40635	0.00045
rs3043804	0.47432	0.00048		0.53838	0.00049		0.78309	0.00041
rs3092307	0.05038	0.00023		0.64864	0.00048		0.74693	0.00044
rs33990282	0.09209	0.00028		0.42676	0.00047		0.47242	0.00052
rs35700881	0.83692	0.00036		0.67724	0.00046		0.20045	0.00043
rs35974596	0.03193	0.00017		0.24767	0.0004		1	0
rs3830564	0.86012	0.00034		0.67753	0.00047		0.57792	0.0005
rs3830885	0.85654	0.00035		0.3727	0.00046		0.65103	0.00048
rs3993057	0.08886	0.00031		0.31441	0.00049		1	0
rs4019986	0.58487	0.00052		0.32904	0.0005		1	0
rs55714089	0.12509	0.00032		0.07132	0.00024		0.42628	0.0005
rs5821525	0.59183	0.00052		0.16561	0.00036		0.31869	0.00046
rs5822909	0.04204	0.00021		0.25821	0.00043		0.88186	0.00032
rs5825145	1	0		0.46614	0.0005		0.28413	0.00042
rs5852131	1	0		0.56476	0.00049		0.47902	0.00045
rs5882232	0.04859	0.00022		0.04267	0.0002		0.61476	0.00047
rs5892949	0.14938	0.00036		0.40522	0.00041		0.30743	0.00047
rs6144473	0.58045	0.0005		0.06852	0.00027		0.20353	0.00037
rs63064161	0.84516	0.00037		0.77913	0.00044		0.66114	0.00047
rs63136060	0.28185	0.00042		0.88816	0.0003		1	0
rs67941259	0.14992	0.00036		0.8889	0.00032		0.08833	0.00028
rs79287422	0.85868	0.00034		0.39933	0.00047		0.48415	0.00053
* These 43 A-DIPs in these three groups were all Hardy-Weinberg equilibrium after the Bonferroni correction (0.05 / 43 = 0.0012).

## Sheet: ST3-LD-YNY
Supplementary Table S3 | The pairwise p values of Linkage Disequilibrium of 43 A-DIPs in Yunnan Yi group with the Bonferroni correction [(0.05*2) / (43*42) = 0.0001].
Locus	rs10533337	rs10537321	rs10540867	rs10541072	rs10544053	rs10555133	rs10555434	rs10573809	rs10584875	rs10588341	rs10589141	rs140025863	rs142159306	rs142281120	rs142392113	rs142623177	rs144537609	rs146880183	rs147682692	rs16646	rs201844336	rs3036240	rs3043804	rs3092307	rs33990282	rs35700881	rs35974596	rs3830564	rs3830885	rs3993057	rs4019986	rs55714089	rs5821525	rs5822909	rs5825145	rs5852131	rs5882232	rs5892949	rs6144473	rs63064161	rs63136060	rs67941259	rs79287422
rs10533337
rs10537321	P=0.97099+-0.00153
rs10540867	P=0.87772+-0.00301	P=0.74059+-0.00409
rs10541072	P=0.98238+-0.00126	P=0.14287+-0.00345	P=0.05644+-0.00212
rs10544053	P=0.49881+-0.00518	P=0.37772+-0.00498	P=0.0197+-0.0014	P=0.46485+-0.0048
rs10555133	P=0.70337+-0.00393	P=0.30337+-0.00451	P=0.18832+-0.00445	P=0.57832+-0.00524	P=0.39911+-0.0045
rs10555434	P=0.03911+-0.00195	P=0.2497+-0.00418	P=0.32475+-0.00451	P=0.34772+-0.00512	P=0.47594+-0.00482	P=0.01733+-0.00128
rs10573809	P=0.61723+-0.00491	P=0.05931+-0.00232	P=0.69723+-0.00456	P=0.39119+-0.00559	P=0.92644+-0.00272	P=0.99525+-0.00067	P=0.06129+-0.0023
rs10584875	P=0.69475+-0.00488	P=0.22812+-0.00421	P=0.80881+-0.00363	P=0.2905+-0.00396	P=0.73842+-0.00412	P=0.96683+-0.00174	P=0.55495+-0.0046	P=0.92703+-0.00289
rs10588341	P=0.54168+-0.00463	P=0.02188+-0.00168	P=0.6201+-0.00559	P=0.74+-0.00507	P=0.90396+-0.00307	P=0.35515+-0.0045	P=0.14059+-0.00344	P=0.09604+-0.00284	P=0.49752+-0.00498
rs10589141	P=0.8001+-0.00419	P=0.23267+-0.00394	P=0.1803+-0.00353	P=0.68535+-0.0046	P=0.68129+-0.00488	P=0.61495+-0.00431	P=0.11723+-0.0033	P=0.49535+-0.00502	P=0.98663+-0.00128	P=0.89574+-0.00309
rs140025863	P=0.2903+-0.00422	P=0.39386+-0.00451	P=0.64713+-0.0043	P=0.29119+-0.00459	P=0.79188+-0.00393	P=0.20426+-0.00339	P=0.7002+-0.00499	P=0.18624+-0.00377	P=0.99673+-0.0006	P=0.24228+-0.00464	P=0.69218+-0.00498
rs142159306	P=0.78812+-0.00386	P=0.37406+-0.00458	P=0.89406+-0.00317	P=0.27713+-0.00405	P=0.13921+-0.00369	P=0.76347+-0.0043	P=0.61446+-0.00533	P=0.88238+-0.00331	P=0.39505+-0.00482	P=0.23703+-0.00418	P=0.27188+-0.00453	P=0.95238+-0.00225
rs142281120	P=0.16485+-0.00369	P=0.48574+-0.00542	P=0.82792+-0.00365	P=0.42069+-0.00505	P=0.69089+-0.00473	P=0.83356+-0.00384	P=0.6995+-0.00491	P=0.04465+-0.00216	P=0.51129+-0.00457	P=0.75802+-0.00402	P=0.14525+-0.00357	P=0.6002+-0.00558	P=0.82703+-0.00383
rs142392113	P=0.55554+-0.00507	P=0.70604+-0.0046	P=0.22931+-0.00462	P=0.1097+-0.00323	P=0.20752+-0.0039	P=0.31099+-0.00516	P=0.0199+-0.00133	P=0.36921+-0.005	P=0.77891+-0.0044	P=0.88406+-0.00322	P=0.82604+-0.00372	P=0.51356+-0.00469	P=0.46822+-0.00431	P=0.62891+-0.00483
rs142623177	P=0.5402+-0.00546	P=0.59723+-0.00451	P=0.91238+-0.00272	P=0.69762+-0.00525	P=0.32663+-0.00468	P=0.46079+-0.00461	P=0.23604+-0.0039	P=0.07376+-0.00294	P=0.57554+-0.00481	P=0.01139+-0.00107	P=0.89376+-0.00321	P=0.76604+-0.00472	P=0.33287+-0.00493	P=0.38376+-0.00487	P=0.43792+-0.00558
rs144537609	P=0.01188+-0.00102	P=0.82495+-0.00346	P=0.31069+-0.00499	P=0.80792+-0.00377	P=0.52079+-0.00452	P=0.59485+-0.00474	P=0.52515+-0.00449	P=0.27752+-0.00468	P=0.40277+-0.00519	P=0.64693+-0.00451	P=0.36752+-0.00497	P=0.64327+-0.00461	P=0.01069+-0.00101	P=0.96634+-0.00179	P=0.84891+-0.00316	P=0.15198+-0.00333
rs146880183	P=0.76931+-0.00373	P=0.74842+-0.00428	P=0.47277+-0.00475	P=0.14871+-0.00346	P=0.79416+-0.00399	P=0.10752+-0.00274	P=0.15634+-0.00387	P=0.01119+-0.00105	P=0.43832+-0.005	P=0.91931+-0.00278	P=0.05+-0.00212	P=0.04119+-0.00209	P=0.03634+-0.0019	P=0.85505+-0.0037	P=0.19624+-0.00444	P=0.43406+-0.00425	P=0.37079+-0.00476
rs147682692	P=0.49792+-0.00485	P=0.05842+-0.00226	P=0.89822+-0.00318	P=0.79475+-0.00376	P=0.19248+-0.00376	P=0.30743+-0.00431	P=0.42267+-0.00501	P=0.08772+-0.00324	P=0.91653+-0.00278	P=0.88703+-0.00347	P=0.21723+-0.00383	P=0.09802+-0.00293	P=0.73178+-0.00412	P=0.03347+-0.00206	P=0.33752+-0.00395	P=0.46614+-0.00521	P=0.3705+-0.00455	P=0.62446+-0.00498
rs16646	P=0.3399+-0.00507	P=0.49762+-0.00529	P=0.95663+-0.00194	P=0.78455+-0.00506	P=0.0602+-0.00237	P=0.26594+-0.00393	P=0.56297+-0.00493	P=0.53832+-0.00391	P=0.32406+-0.00444	P=0.90614+-0.00224	P=0.49238+-0.0055	P=0.16079+-0.00344	P=0.04267+-0.00213	P=0.88248+-0.00323	P=0.8098+-0.00417	P=0.81554+-0.00411	P=0.82564+-0.00413	P=0.91109+-0.00289	P=0.32168+-0.00497
rs201844336	P=0.91564+-0.00298	P=0.40376+-0.00473	P=0.99238+-0.00089	P=0.25376+-0.0044	P=0.04644+-0.00184	P=0.3296+-0.00436	P=0.11436+-0.00328	P=0.12287+-0.00341	P=0.18822+-0.00353	P=0.92317+-0.00279	P=0.74356+-0.00443	P=0.14782+-0.00333	P=0.44317+-0.00403	P=0.08178+-0.00273	P=0.59653+-0.00462	P=0.25921+-0.0041	P=0.89891+-0.00312	P=0.96139+-0.00185	P=0.70356+-0.00411	P=0.48634+-0.00471
rs3036240	P=0.62248+-0.0044	P=0.27465+-0.00442	P=0.1997+-0.00429	P=0.63663+-0.0052	P=0.44158+-0.0053	P=0.00327+-0.00051	P=0.99248+-0.00095	P=0.79554+-0.0046	P=0.72059+-0.00449	P=0.41426+-0.00452	P=0.0703+-0.00259	P=0.99277+-0.00089	P=0.67129+-0.00482	P=0.83089+-0.00349	P=0.02594+-0.00136	P=0.83218+-0.00429	P=0.90693+-0.00318	P=0.98307+-0.00116	P=0.89396+-0.00298	P=0.8402+-0.00394	P=0.0201+-0.00132
rs3043804	P=0.66455+-0.00524	P=0.45188+-0.00459	P=0.7596+-0.00503	P=0.07812+-0.00257	P=0.98208+-0.0013	P=0.75248+-0.00422	P=0.21851+-0.00371	P=0.16644+-0.00372	P=0.64109+-0.0043	P=0.73634+-0.00452	P=0.21139+-0.00395	P=0.75396+-0.00481	P=0.75376+-0.00369	P=0.59871+-0.00517	P=0.44277+-0.00502	P=0.09178+-0.00261	P=0.41119+-0.00477	P=0.95416+-0.00197	P=0.75673+-0.00433	P=0.61356+-0.00469	P=0.64327+-0.00435	P=0.73842+-0.00429
rs3092307	P=0.85455+-0.00326	P=0.34604+-0.00452	P=0.39525+-0.00511	P=0.57149+-0.00535	P=0.89703+-0.00282	P=0.99683+-0.00054	P=0.08911+-0.00248	P=0.6405+-0.00513	P=0.8602+-0.00342	P=0.66337+-0.00534	P=0.4997+-0.00496	P=0.74842+-0.00432	P=0.15168+-0.00359	P=0.20584+-0.00377	P=0.88406+-0.00315	P=0.47901+-0.005	P=0.64416+-0.00517	P=0.00614+-0.00081	P=0.13436+-0.00298	P=0.59683+-0.00523	P=0.43911+-0.00509	P=0.31782+-0.00521	P=0.55257+-0.00488
rs33990282	P=0.4897+-0.00534	P=0.69842+-0.00466	P=0.68139+-0.00504	P=0.09495+-0.00308	P=0.45594+-0.00487	P=0.27208+-0.00399	P=0.52465+-0.00485	P=0.21931+-0.00406	P=0.17663+-0.00412	P=0.40208+-0.00446	P=0.41327+-0.00455	P=0.64653+-0.00517	P=0.22584+-0.00425	P=0.13564+-0.00341	P=0.01248+-0.00109	P=0.03109+-0.00171	P=0.73634+-0.00455	P=0.23337+-0.00392	P=0.47921+-0.00525	P=0.7595+-0.00389	P=0.03485+-0.00178	P=0.51356+-0.00493	P=0.09109+-0.00271	P=0.47782+-0.00483
rs35700881	P=0.35941+-0.00465	P=0.20723+-0.00406	P=0.75782+-0.00421	P=0.05228+-0.00213	P=0.78624+-0.00404	P=0.57941+-0.00506	P=0.82297+-0.0039	P=0.06287+-0.00247	P=0.38485+-0.00542	P=0.48871+-0.00486	P=0.55277+-0.00514	P=0.25257+-0.00391	P=0.33871+-0.00441	P=0.59683+-0.00473	P=0.71218+-0.00392	P=0.15455+-0.00367	P=0.94911+-0.00214	P=0.76149+-0.00374	P=0.92059+-0.00261	P=0.72178+-0.00431	P=0.22366+-0.0041	P=0.74752+-0.00421	P=0.47713+-0.00498	P=0.32089+-0.00508	P=0.41713+-0.00458
rs35974596	P=0.74069+-0.00438	P=0.06644+-0.00239	P=0.64089+-0.00442	P=0.18337+-0.00339	P=0.65297+-0.00489	P=0.29327+-0.00439	P=0.97693+-0.00148	P=0.43545+-0.00523	P=0.50376+-0.00494	P=0.5402+-0.00502	P=0.47881+-0.00471	P=0.60832+-0.00455	P=0.63297+-0.00449	P=0.58911+-0.00478	P=0.46842+-0.00534	P=0.3595+-0.00489	P=0.81634+-0.0042	P=0.06733+-0.00247	P=0.20129+-0.00385	P=0.60396+-0.00508	P=0.04624+-0.00192	P=0.83584+-0.0035	P=0.65564+-0.00469	P=0.62297+-0.00502	P=0.42109+-0.00528	P=0.81891+-0.00355
rs3830564	P=0.3202+-0.00466	P=0.34129+-0.00489	P=0.71218+-0.00436	P=0.6005+-0.00471	P=0.8305+-0.00356	P=0.00436+-0.00066	P=0.05287+-0.00219	P=0.5097+-0.00571	P=0.18554+-0.00384	P=0.36604+-0.00456	P=0.84465+-0.0037	P=0.9199+-0.00266	P=0.40238+-0.00485	P=0.99149+-0.00086	P=0.19178+-0.00373	P=0.13406+-0.00354	P=0.38515+-0.00471	P=0.80802+-0.0042	P=1+-0	P=0.75376+-0.00403	P=0.14683+-0.0036	P=0.3996+-0.00544	P=0.02406+-0.00148	P=0.52772+-0.00446	P=1+-0	P=0.74465+-0.00414	P=0.52079+-0.00531
rs3830885	P=0.12713+-0.00336	P=0.19842+-0.0039	P=0.99119+-0.00088	P=0.53743+-0.00507	P=0.00059+-0.00028	P=0.71+-0.00412	P=0.46158+-0.00464	P=0.15881+-0.00355	P=0.60119+-0.00531	P=0.68079+-0.00528	P=0.44713+-0.00509	P=0.80356+-0.00398	P=0.03871+-0.00171	P=0.44465+-0.00498	P=0.31693+-0.00495	P=0.78446+-0.00403	P=0.17436+-0.00338	P=0.22703+-0.00382	P=0.14426+-0.0032	P=0.79554+-0.00398	P=0.11911+-0.00325	P=0.55426+-0.00491	P=0.87881+-0.00326	P=0.27208+-0.00446	P=0.09218+-0.00314	P=0.34673+-0.00461	P=0.14891+-0.00354	P=0.2499+-0.00424
rs3993057	P=0.83743+-0.00399	P=0.19762+-0.00378	P=0.63475+-0.00449	P=0.95743+-0.0021	P=0.83505+-0.0036	P=0.79416+-0.00396	P=0.65752+-0.00447	P=0.89653+-0.00269	P=0.35683+-0.00434	P=0.78822+-0.00357	P=0.58059+-0.00465	P=0.79238+-0.00414	P=0.97069+-0.00158	P=0.21366+-0.0043	P=0.75545+-0.00441	P=0.96059+-0.00213	P=0.91752+-0.00287	P=0.64396+-0.00476	P=0.54287+-0.00531	P=0.82436+-0.00348	P=0.16782+-0.00383	P=0.08069+-0.00249	P=0.0995+-0.00315	P=0.99376+-0.00073	P=0.20703+-0.00413	P=0.70931+-0.0044	P=0.20465+-0.00416	P=0.17069+-0.00333	P=0.43287+-0.00481
rs4019986	P=0.05099+-0.00215	P=0.56366+-0.00437	P=0.64842+-0.00469	P=0.09208+-0.00266	P=0.26406+-0.00489	P=0.87436+-0.00304	P=0.10436+-0.00317	P=0.70475+-0.00505	P=0.85842+-0.00317	P=0.70089+-0.00435	P=0.36297+-0.00422	P=0.26574+-0.00373	P=0.23109+-0.00427	P=0.89129+-0.00295	P=0.02941+-0.00173	P=0.45356+-0.00517	P=0.64267+-0.00437	P=0.0595+-0.00237	P=0.02317+-0.00137	P=0.22564+-0.00384	P=0.26733+-0.00466	P=0.23139+-0.00416	P=0.31752+-0.00413	P=0.0401+-0.00206	P=0.91505+-0.00266	P=0.69762+-0.00476	P=0.65168+-0.00509	P=0.86634+-0.00317	P=0.76287+-0.00427	P=0.65426+-0.00434
rs55714089	P=0.02446+-0.00149	P=0.85505+-0.0034	P=0.12861+-0.00318	P=0.01446+-0.00112	P=0.87782+-0.0035	P=0.52941+-0.00552	P=0.55248+-0.0049	P=0.70762+-0.00463	P=0.91703+-0.00286	P=0.63198+-0.00552	P=0.81277+-0.00429	P=0.99366+-0.00079	P=0.26188+-0.00446	P=0.36079+-0.00456	P=0.72812+-0.00426	P=0.18832+-0.0037	P=0.2196+-0.00429	P=0.71188+-0.00451	P=0.46475+-0.0051	P=0.38604+-0.00452	P=0.03901+-0.002	P=0.6202+-0.00496	P=0.69436+-0.00464	P=0.91693+-0.0024	P=0.51515+-0.00456	P=0.5503+-0.00472	P=0.34554+-0.00487	P=0.05673+-0.00205	P=0.98535+-0.00112	P=0.12089+-0.00339	P=0.4997+-0.005
rs5821525	P=0.50505+-0.00499	P=0.44752+-0.00514	P=0.67069+-0.00477	P=0.59644+-0.00446	P=0.50495+-0.00491	P=0.21089+-0.00378	P=0.15129+-0.00368	P=0.62792+-0.00507	P=0.66149+-0.00439	P=0.70762+-0.00457	P=0.9196+-0.00245	P=0.43861+-0.00463	P=0.05851+-0.0024	P=0.4503+-0.00448	P=0.74762+-0.00436	P=0.09317+-0.00279	P=0.64099+-0.00532	P=0.14673+-0.00373	P=0.53089+-0.00463	P=0.66317+-0.00472	P=0.28782+-0.0042	P=0.74297+-0.00418	P=0.44248+-0.00514	P=0.27178+-0.00444	P=0.70525+-0.00458	P=0.69188+-0.00436	P=0.29475+-0.00479	P=0.45287+-0.00549	P=0.73228+-0.00457	P=0.38307+-0.00569	P=0.5396+-0.00498	P=0.69158+-0.00474
rs5822909	P=0.7803+-0.00412	P=0.93248+-0.00235	P=0.11426+-0.00321	P=0.19416+-0.00356	P=0.48109+-0.00495	P=0.9502+-0.00205	P=0.29772+-0.00486	P=0.77327+-0.00467	P=0.19535+-0.00402	P=0.46584+-0.00508	P=0.46139+-0.00403	P=0.78743+-0.00388	P=0.29525+-0.00494	P=0.31455+-0.0042	P=0.50089+-0.00478	P=0.6697+-0.0044	P=0.77129+-0.00429	P=0.69317+-0.00461	P=0.49059+-0.00446	P=0.28584+-0.00443	P=0.68653+-0.00428	P=0.81198+-0.00414	P=0.55564+-0.0047	P=0.99901+-0.0003	P=0.14713+-0.00358	P=0.63406+-0.00489	P=0.47287+-0.00474	P=0.76723+-0.00428	P=0.83842+-0.00342	P=0.22535+-0.00383	P=0.46881+-0.00484	P=0.93733+-0.00261	P=0.42653+-0.00513
rs5825145	P=0.0903+-0.00306	P=0.46851+-0.00491	P=0.08446+-0.003	P=0.89881+-0.00283	P=0.31515+-0.00432	P=0.92545+-0.00262	P=0.65871+-0.00496	P=0.29238+-0.00425	P=0.09218+-0.00253	P=0.81545+-0.00374	P=0.21366+-0.00402	P=0.48653+-0.0049	P=0.15228+-0.00358	P=0.13624+-0.00348	P=0.4697+-0.00522	P=0.82307+-0.00353	P=0.82733+-0.0038	P=0.71307+-0.00421	P=1+-0	P=0.8996+-0.00309	P=0.64475+-0.00432	P=0.68812+-0.00498	P=0.87188+-0.0032	P=0.82604+-0.00365	P=0.99624+-0.00059	P=0.67644+-0.00473	P=0.4699+-0.00516	P=0.19733+-0.00425	P=0.53059+-0.00506	P=0.13277+-0.00351	P=0.85307+-0.00329	P=0.0697+-0.00229	P=0.50069+-0.00474	P=0.50436+-0.00471
rs5852131	P=0.65614+-0.0047	P=0.48386+-0.00522	P=0.51663+-0.00515	P=0.43218+-0.00421	P=0.06693+-0.00285	P=0.58248+-0.00447	P=0.0104+-0.001	P=0.33376+-0.00488	P=0.23762+-0.00435	P=0.85515+-0.00352	P=0.74881+-0.00487	P=0.85782+-0.00334	P=0.34653+-0.00469	P=0.05059+-0.0019	P=0.48238+-0.0049	P=0.84+-0.00348	P=0.4501+-0.00443	P=0.2205+-0.00413	P=1+-0	P=0.63822+-0.00475	P=0.8098+-0.00381	P=0.64287+-0.00413	P=0.16673+-0.00378	P=0.0801+-0.00261	P=0.4395+-0.00478	P=0.97257+-0.00175	P=0.61594+-0.00448	P=0.95525+-0.00224	P=0.16366+-0.00396	P=0.62554+-0.00507	P=0.98743+-0.00112	P=0.70653+-0.00453	P=0.20703+-0.0042	P=0.38109+-0.005	P=0.63337+-0.00451
rs5882232	P=0.45168+-0.00494	P=0.10941+-0.00301	P=0.48653+-0.00501	P=0.10208+-0.00277	P=0.72703+-0.00392	P=0.29465+-0.0043	P=0.41436+-0.00498	P=0.13267+-0.00358	P=0.71535+-0.00478	P=0.83802+-0.00368	P=0.60564+-0.00444	P=0.8596+-0.0034	P=0.05218+-0.00211	P=0.60109+-0.00468	P=0.68059+-0.0042	P=0.72584+-0.00481	P=0.00594+-0.00078	P=0.77604+-0.00442	P=1+-0	P=0.21119+-0.00392	P=0.60782+-0.00489	P=0.67099+-0.00491	P=0.30149+-0.00467	P=0.90772+-0.00306	P=0.41208+-0.00591	P=0.4704+-0.00559	P=0.0498+-0.00213	P=0.17416+-0.00337	P=0.38446+-0.00466	P=0.42475+-0.00501	P=0.34891+-0.00419	P=0.54198+-0.00457	P=0.2496+-0.00418	P=0.58554+-0.00537	P=0.46822+-0.00456	P=0.72149+-0.00495
rs5892949	P=0.97495+-0.00167	P=0.31822+-0.00464	P=0.78713+-0.00426	P=0.09307+-0.0026	P=0.47059+-0.00571	P=0.52307+-0.00566	P=0.96762+-0.00169	P=0.82109+-0.00373	P=0.22386+-0.00428	P=0.59842+-0.00531	P=0.63802+-0.00472	P=0.92465+-0.00248	P=0.95287+-0.00214	P=0.46505+-0.00502	P=0.95168+-0.00187	P=0.70673+-0.00367	P=0.55733+-0.00567	P=0.2799+-0.00488	P=0.40693+-0.00473	P=0.81455+-0.00351	P=0.47366+-0.00505	P=0.77129+-0.00442	P=0.62554+-0.00529	P=0.06901+-0.00272	P=0.68277+-0.00476	P=0.39931+-0.00489	P=0.92812+-0.00266	P=0.70188+-0.00472	P=0.37228+-0.00478	P=0.02515+-0.00164	P=0.04089+-0.00185	P=0.8596+-0.00329	P=0.58455+-0.00436	P=0.20802+-0.00383	P=0.93228+-0.00253	P=0.33752+-0.00485	P=0.91802+-0.00262
rs6144473	P=0.75564+-0.00463	P=0.42248+-0.00552	P=0.65713+-0.0053	P=0.44198+-0.00553	P=0.97+-0.00171	P=0.78644+-0.00376	P=0.14257+-0.00331	P=0.45842+-0.00513	P=0.41723+-0.005	P=0.0101+-0.00102	P=0.77119+-0.00386	P=0.56911+-0.00442	P=0.44515+-0.00517	P=0.16931+-0.00434	P=0.13653+-0.00323	P=0.62337+-0.00451	P=0.90099+-0.00295	P=0.1903+-0.00365	P=0.77475+-0.00409	P=0.68396+-0.00477	P=0.03198+-0.00181	P=0.98673+-0.00102	P=0.88109+-0.00349	P=0.8504+-0.00403	P=0.85584+-0.00312	P=0.13931+-0.0036	P=0.24495+-0.00424	P=0.50079+-0.00502	P=0.5999+-0.00514	P=0.45406+-0.00466	P=0.6202+-0.00466	P=0.7501+-0.00422	P=0.15178+-0.00319	P=0.0904+-0.00292	P=0.68673+-0.00481	P=0.76644+-0.00419	P=0.97327+-0.00167	P=0.54248+-0.00477
rs63064161	P=0.23436+-0.00409	P=0.77178+-0.00351	P=0.89525+-0.00312	P=0.17574+-0.00375	P=0.37198+-0.00419	P=0.70535+-0.0049	P=0.21376+-0.00429	P=0.60861+-0.00552	P=0.68624+-0.00439	P=0.79287+-0.00434	P=0.73218+-0.00391	P=0.42525+-0.00503	P=0.31713+-0.00473	P=0.82693+-0.00367	P=0.78119+-0.00395	P=0.51515+-0.00476	P=0.19248+-0.00349	P=0.28069+-0.00421	P=0.17228+-0.00365	P=0.28317+-0.00439	P=0.74495+-0.00383	P=0.50079+-0.00495	P=0.29891+-0.00444	P=0.25594+-0.00443	P=0.91594+-0.0027	P=0.15287+-0.00427	P=0.96832+-0.00183	P=0.08475+-0.00284	P=0.25842+-0.00394	P=0.30535+-0.0043	P=0.13198+-0.00354	P=0.25455+-0.00372	P=0.97257+-0.00147	P=0.82851+-0.00416	P=0.79851+-0.00371	P=0.8003+-0.00435	P=0.00376+-0.00061	P=0.83198+-0.00401	P=0.70416+-0.00504
rs63136060	P=0.3598+-0.00504	P=0.0505+-0.00203	P=0.65198+-0.00547	P=0.47376+-0.00467	P=0.99703+-0.00062	P=0.71208+-0.00449	P=0.86+-0.00358	P=0.07416+-0.00279	P=0.50485+-0.00518	P=0.22465+-0.00356	P=0.78505+-0.00354	P=0.99693+-0.00048	P=0.88941+-0.0032	P=0.06198+-0.00245	P=0.07228+-0.00251	P=0.35366+-0.00489	P=0.14574+-0.00342	P=0.42822+-0.00483	P=0.89426+-0.0028	P=0.9805+-0.00149	P=0.09406+-0.00297	P=0.90941+-0.00274	P=0.72792+-0.00428	P=0.59515+-0.00486	P=0.0297+-0.00167	P=0.64327+-0.00463	P=0.49465+-0.00502	P=0.90228+-0.00269	P=0.14871+-0.00368	P=0.85485+-0.00357	P=0.00525+-0.00076	P=0.27594+-0.00462	P=0.57762+-0.0047	P=0.6704+-0.00485	P=0.84644+-0.00345	P=0.82347+-0.00388	P=0.9997+-0.00017	P=0.39653+-0.00469	P=0.15188+-0.00369	P=0.00248+-0.00045
rs67941259	P=0.64089+-0.00518	P=0.4904+-0.00491	P=0.48584+-0.00519	P=0.94525+-0.00243	P=0.83911+-0.00415	P=0.45782+-0.00552	P=0.52376+-0.0057	P=0.24545+-0.00423	P=0.2595+-0.00444	P=0.86366+-0.00303	P=0.39465+-0.00511	P=0.61+-0.00499	P=0.19812+-0.00406	P=0.14743+-0.00321	P=0.01465+-0.00128	P=0.53347+-0.00514	P=0.87673+-0.00341	P=0.24099+-0.0049	P=0.53327+-0.00499	P=0.63515+-0.00521	P=0.50426+-0.00467	P=0.19515+-0.00428	P=0.47604+-0.00474	P=0.93188+-0.00263	P=0.51475+-0.00515	P=0.28822+-0.0039	P=0.22792+-0.00402	P=0.19248+-0.00369	P=0.44475+-0.00533	P=0.17782+-0.00399	P=0.38475+-0.00527	P=0.7197+-0.00452	P=0.49673+-0.00464	P=0.55267+-0.00503	P=0.53347+-0.0049	P=0.56545+-0.00461	P=0.28723+-0.00465	P=0.33743+-0.00522	P=0.87624+-0.00298	P=0.33624+-0.00459	P=0.72386+-0.00414
rs79287422	P=0.28584+-0.00457	P=0.70881+-0.00444	P=0.80594+-0.00397	P=0.35198+-0.0046	P=0.25871+-0.00456	P=0.64238+-0.00506	P=0.40218+-0.00496	P=0.15277+-0.00346	P=0.85208+-0.00371	P=0.47604+-0.00506	P=0.13495+-0.00317	P=0.71713+-0.00409	P=0.31267+-0.00384	P=0.4497+-0.00474	P=0.98792+-0.00112	P=0.83931+-0.0038	P=0.84574+-0.00329	P=0.76218+-0.00434	P=0.04663+-0.00225	P=0.38921+-0.00491	P=0.03089+-0.00183	P=0.31277+-0.0042	P=0.69257+-0.00488	P=0.29673+-0.00431	P=0.26218+-0.00467	P=0.92436+-0.00273	P=0.46376+-0.00523	P=0.48059+-0.00456	P=0.63495+-0.00475	P=0.37218+-0.00506	P=0.08752+-0.00276	P=0.59624+-0.00481	P=0.33911+-0.00499	P=0.26178+-0.00438	P=0.19238+-0.00331	P=0.34119+-0.00474	P=0.99228+-0.00075	P=0.10574+-0.003	P=0.61069+-0.00486	P=0.31772+-0.00511	P=0.58109+-0.00509	P=0.99465+-0.00068

## Sheet: ST4-LD-YNH
Supplementary Table S4 | The pairwise p values of Linkage Disequilibrium of 43 A-DIPs in Yunnan Hani group with the Bonferroni correction [(0.05*2) / (43*42) = 0.0001].
Locus	rs10533337	rs10537321	rs10540867	rs10541072	rs10544053	rs10555133	rs10555434	rs10573809	rs10584875	rs10588341	rs10589141	rs140025863	rs142159306	rs142281120	rs142392113	rs142623177	rs144537609	rs146880183	rs147682692	rs16646	rs201844336	rs3036240	rs3043804	rs3092307	rs33990282	rs35700881	rs35974596	rs3830564	rs3830885	rs3993057	rs4019986	rs55714089	rs5821525	rs5822909	rs5825145	rs5852131	rs5882232	rs5892949	rs6144473	rs63064161	rs63136060	rs67941259	rs79287422
rs10533337
rs10537321	P=0.81356+-0.00345
rs10540867	P=0.69792+-0.00391	P=0.69198+-0.00407
rs10541072	P=0.30366+-0.00501	P=0.10832+-0.00281	P=0.42842+-0.00426
rs10544053	P=0.02713+-0.00155	P=0.81109+-0.00398	P=0.61802+-0.0047	P=0.68792+-0.0052
rs10555133	P=0.50861+-0.00521	P=0.96881+-0.00164	P=0.89931+-0.00268	P=0.61079+-0.00511	P=0.75218+-0.00442
rs10555434	P=0.88347+-0.00341	P=0.28525+-0.00472	P=0.85822+-0.00342	P=0.92109+-0.00288	P=0.33762+-0.00477	P=0.87426+-0.0035
rs10573809	P=0.07426+-0.00237	P=0.62663+-0.00492	P=0.15911+-0.00352	P=0.31891+-0.00426	P=0.59554+-0.0051	P=0.59257+-0.00528	P=0.69317+-0.00489
rs10584875	P=0.55554+-0.0048	P=0.28941+-0.00431	P=0.94218+-0.00232	P=0.41545+-0.00524	P=0.70465+-0.00421	P=0.37168+-0.00524	P=0.57495+-0.0048	P=0.34158+-0.00432
rs10588341	P=0.88168+-0.00311	P=0.0398+-0.00193	P=0.0798+-0.00276	P=0.97+-0.0017	P=0.48723+-0.00486	P=0.2098+-0.0042	P=0.30634+-0.00464	P=0.85109+-0.00348	P=0.08554+-0.00283
rs10589141	P=0.22901+-0.00402	P=0.03208+-0.00177	P=0.57079+-0.00513	P=0.12347+-0.00338	P=0.48614+-0.00525	P=0.67861+-0.00481	P=0.77733+-0.00423	P=0.82238+-0.00378	P=0.55109+-0.00523	P=0.89812+-0.00309
rs140025863	P=0.28525+-0.00437	P=0.07178+-0.00285	P=0.15792+-0.00321	P=0.96505+-0.00173	P=0.54901+-0.00512	P=0.56812+-0.00538	P=0.52317+-0.00517	P=0.27723+-0.00507	P=0.46366+-0.00504	P=0.27743+-0.00443	P=0.38366+-0.00508
rs142159306	P=0.87495+-0.0032	P=0.06931+-0.00265	P=0.22455+-0.00489	P=0.31396+-0.00506	P=0.57634+-0.00439	P=0.55762+-0.00443	P=0.01139+-0.00093	P=0.82802+-0.00364	P=0.70594+-0.0043	P=0.22703+-0.00432	P=0.15683+-0.00314	P=0.89406+-0.00294
rs142281120	P=0.07792+-0.00261	P=0.97663+-0.00142	P=0.70871+-0.00516	P=0.74257+-0.00419	P=0.35574+-0.00532	P=0.10277+-0.00304	P=0.21396+-0.00431	P=0.78941+-0.00406	P=0.41881+-0.00445	P=0.13693+-0.00364	P=0.07752+-0.00306	P=0.42059+-0.00453	P=0.41505+-0.0046
rs142392113	P=0.99802+-0.00045	P=0.73198+-0.00458	P=0.27208+-0.00422	P=0.79416+-0.00441	P=0.3002+-0.00477	P=0.83376+-0.00368	P=0.04+-0.00208	P=0.23861+-0.00444	P=0.68832+-0.00439	P=0.47446+-0.00511	P=0.55901+-0.0051	P=0.83802+-0.0033	P=0.51347+-0.00524	P=0.79743+-0.00402
rs142623177	P=0.67356+-0.00526	P=0.57634+-0.00483	P=0.99574+-0.0006	P=0.87832+-0.00333	P=0.54099+-0.00561	P=0.19129+-0.00412	P=0.41525+-0.00465	P=0.52376+-0.00501	P=0.36178+-0.00486	P=0.34564+-0.00503	P=0.81842+-0.00373	P=0.57366+-0.00508	P=0.62752+-0.00516	P=0.28168+-0.00417	P=0.9699+-0.00183
rs144537609	P=0.39158+-0.005	P=0.00149+-0.00038	P=0.50584+-0.00456	P=0.98842+-0.00088	P=0.46287+-0.00497	P=0.79416+-0.00352	P=0.85891+-0.00348	P=0.42465+-0.00506	P=0.17376+-0.00384	P=0.69099+-0.00438	P=0.67366+-0.00499	P=0.22337+-0.00393	P=0.09574+-0.00258	P=0.43871+-0.00528	P=0.97604+-0.00139	P=0.92822+-0.00281
rs146880183	P=0.00782+-0.0009	P=0.70842+-0.00457	P=0.38386+-0.00476	P=0.1796+-0.00352	P=0.35634+-0.00513	P=0.63802+-0.00463	P=0.13624+-0.00335	P=0.1099+-0.00298	P=0.7701+-0.00396	P=0.98158+-0.00145	P=0.05109+-0.00234	P=0.26733+-0.00423	P=0.15673+-0.00366	P=0.91129+-0.00285	P=0.47396+-0.00436	P=0.08594+-0.00294	P=0.98752+-0.00119
rs147682692	P=0.02257+-0.00152	P=0.86287+-0.00325	P=0.6297+-0.00475	P=0.85891+-0.00361	P=0.02495+-0.00151	P=0.17178+-0.00405	P=0.56149+-0.00571	P=0.79683+-0.00452	P=0.48485+-0.00491	P=0.4403+-0.00531	P=0.39109+-0.00511	P=0.9396+-0.00252	P=0.32871+-0.00423	P=0.24149+-0.00411	P=0.44139+-0.00517	P=0.7005+-0.00437	P=0.61465+-0.00451	P=0.15149+-0.00338
rs16646	P=0.77109+-0.00402	P=0.86505+-0.00312	P=0.9702+-0.00149	P=0.85188+-0.00375	P=0.95188+-0.00199	P=0.99634+-0.00057	P=0.9796+-0.00128	P=0.34406+-0.00419	P=0.8902+-0.00301	P=0.14525+-0.00355	P=0.30554+-0.00426	P=0.88653+-0.00323	P=0.19+-0.00331	P=0.84416+-0.00368	P=0.08257+-0.00245	P=0.43871+-0.00438	P=0.1601+-0.00361	P=0.00931+-0.00106	P=0.23703+-0.00458
rs201844336	P=0.47752+-0.00487	P=0.62238+-0.00457	P=0.77505+-0.00443	P=0.99168+-0.00091	P=0.89624+-0.00289	P=0.56842+-0.00552	P=0.53198+-0.00484	P=0.48277+-0.00423	P=0.25624+-0.00405	P=0.75931+-0.00453	P=0.03554+-0.00195	P=0.20426+-0.0038	P=0.87802+-0.00329	P=0.15743+-0.0035	P=0.61861+-0.00452	P=0.26099+-0.00392	P=0.81554+-0.00376	P=0.89812+-0.00282	P=0.36317+-0.00432	P=0.14762+-0.00398
rs3036240	P=0.86644+-0.00326	P=0.93307+-0.00251	P=0.57713+-0.00525	P=0.07762+-0.00244	P=0.41376+-0.0047	P=0.55653+-0.00495	P=0.39644+-0.00548	P=0.67188+-0.00501	P=0.87574+-0.00321	P=0.4002+-0.00461	P=0.49921+-0.00457	P=0.39475+-0.00516	P=0.09248+-0.00282	P=0.9503+-0.00216	P=0.81307+-0.00372	P=0.24782+-0.00464	P=0.86248+-0.00344	P=0.37149+-0.00448	P=0.14693+-0.00377	P=0.36119+-0.0047	P=0.33743+-0.00455
rs3043804	P=0.54792+-0.00465	P=0.61119+-0.00549	P=0.41851+-0.00461	P=0.80752+-0.00413	P=0.05644+-0.00242	P=0.80584+-0.00434	P=0.51475+-0.00506	P=0.39089+-0.00525	P=0.58515+-0.00497	P=0.32248+-0.00482	P=0.71901+-0.00453	P=0.80139+-0.00381	P=0.64455+-0.00508	P=0.72139+-0.00444	P=0.81515+-0.00335	P=0.63396+-0.00452	P=0.81931+-0.00427	P=0.86188+-0.00369	P=0.13347+-0.00325	P=0.13545+-0.0035	P=0.91238+-0.00259	P=0.3799+-0.00517
rs3092307	P=0.1801+-0.00376	P=0.09178+-0.00288	P=0.05713+-0.00218	P=0.76634+-0.00427	P=0.41287+-0.00452	P=0.49614+-0.00497	P=0.20772+-0.0036	P=0.92218+-0.00247	P=0.86921+-0.00309	P=0.25168+-0.00439	P=0.6804+-0.00461	P=0.57158+-0.00495	P=0.57257+-0.00492	P=1+-0	P=0.19653+-0.00394	P=0.20099+-0.00384	P=0.07139+-0.0028	P=0.4505+-0.00479	P=0.87554+-0.00301	P=0.98594+-0.00103	P=0.80257+-0.0038	P=0.71188+-0.00478	P=0.08416+-0.00257
rs33990282	P=0.99644+-0.00057	P=0.1401+-0.00311	P=0.87297+-0.00323	P=0.10832+-0.003	P=0.97416+-0.00155	P=0.72881+-0.0046	P=0.40644+-0.005	P=0.53287+-0.00496	P=0.21277+-0.00382	P=0.48614+-0.00504	P=0.80465+-0.00365	P=0.28257+-0.00452	P=0.09475+-0.00263	P=0.02079+-0.00128	P=0.71327+-0.00468	P=0.69545+-0.00408	P=0.60911+-0.00466	P=0.07139+-0.00248	P=0.1702+-0.00323	P=0.47099+-0.0053	P=0.97069+-0.0015	P=0.52317+-0.0051	P=0.46782+-0.00521	P=0.27297+-0.00425
rs35700881	P=0.32564+-0.00505	P=0.09703+-0.00296	P=0.19228+-0.00383	P=0.79891+-0.00372	P=0.12792+-0.00331	P=0.18228+-0.00399	P=0.84307+-0.00364	P=0.40337+-0.00478	P=0.60198+-0.00493	P=0.32238+-0.00508	P=0.57465+-0.00482	P=0.82832+-0.0039	P=0.4899+-0.00537	P=0.37752+-0.00433	P=0.60782+-0.0049	P=0.70673+-0.00411	P=0.40634+-0.00516	P=0.55812+-0.00451	P=0.17386+-0.0042	P=0.88228+-0.00321	P=0.26475+-0.00425	P=0.85931+-0.00302	P=0.93604+-0.00219	P=0.87366+-0.00311	P=0.43871+-0.00498
rs35974596	P=0.00079+-0.00027	P=0.49059+-0.00516	P=0.9305+-0.00218	P=0.81079+-0.00333	P=0.60614+-0.00415	P=0.65188+-0.00462	P=0.32505+-0.00453	P=0.78267+-0.00445	P=0.51386+-0.0045	P=0.06+-0.00226	P=0.14168+-0.00343	P=0.47267+-0.00513	P=0.96723+-0.00187	P=0.11911+-0.00296	P=0.64713+-0.00479	P=0.0595+-0.00246	P=0.19109+-0.00389	P=0.80228+-0.00396	P=0.02832+-0.00167	P=0.65376+-0.0045	P=0.86772+-0.00324	P=0.48525+-0.00493	P=0.03752+-0.00176	P=0.09327+-0.0026	P=0.98594+-0.00125	P=0.84535+-0.00344
rs3830564	P=0.22644+-0.00422	P=0.88792+-0.00337	P=0.1105+-0.00309	P=0.56446+-0.00516	P=0.10198+-0.00275	P=0.61337+-0.00485	P=0.90535+-0.00318	P=0.78762+-0.00437	P=0.79703+-0.00388	P=0.60901+-0.00461	P=0.65376+-0.00488	P=0.05743+-0.00264	P=0.93525+-0.00239	P=0.36624+-0.00531	P=0.12663+-0.00305	P=0.05228+-0.00226	P=0.5901+-0.00453	P=0.19931+-0.00346	P=0.15752+-0.00411	P=0.67238+-0.00493	P=0.06475+-0.00216	P=0.46604+-0.00476	P=0.85525+-0.00377	P=0.35881+-0.00492	P=0.81446+-0.00372	P=0.3398+-0.00456	P=0.93307+-0.00242
rs3830885	P=0.04089+-0.00211	P=0.16663+-0.00336	P=0.77485+-0.0044	P=0.80188+-0.00411	P=0.30584+-0.00443	P=0.00891+-0.00094	P=0.5497+-0.00488	P=0.47743+-0.00542	P=0.58089+-0.00524	P=0.21584+-0.00376	P=0.47178+-0.00515	P=0.19446+-0.00396	P=0.00267+-0.00048	P=0.63079+-0.00458	P=0.6498+-0.00492	P=0.59208+-0.00531	P=0.36723+-0.00437	P=0.80475+-0.00415	P=0.34+-0.0037	P=0.37079+-0.00492	P=0.49881+-0.00504	P=0.99663+-0.00057	P=0.93267+-0.00273	P=0.79139+-0.00422	P=0.75426+-0.00414	P=0.31347+-0.00455	P=0.27129+-0.0046	P=0.3802+-0.00483
rs3993057	P=0.88386+-0.00306	P=0.2203+-0.00412	P=0.34495+-0.0052	P=0.5103+-0.00467	P=0.03366+-0.0019	P=0.51644+-0.00503	P=0.46901+-0.0047	P=0.34317+-0.00458	P=0.66059+-0.0047	P=0.0601+-0.00244	P=0.49525+-0.00499	P=0.12574+-0.00332	P=0.7599+-0.00397	P=0.38287+-0.00524	P=0.60168+-0.00448	P=0.33673+-0.00492	P=0.01109+-0.0011	P=0.65743+-0.00431	P=0.0196+-0.0013	P=0.1404+-0.0035	P=0.41218+-0.00479	P=0.32673+-0.00506	P=0.43683+-0.00474	P=0.60941+-0.00492	P=0.57921+-0.00532	P=0.82337+-0.0036	P=0.74198+-0.00476	P=0.14842+-0.00353	P=0.41545+-0.00485
rs4019986	P=0.21663+-0.00392	P=0.69614+-0.00479	P=0.79941+-0.00354	P=0.8804+-0.0036	P=0.35871+-0.00568	P=0.14653+-0.00384	P=0.64287+-0.00501	P=0.16653+-0.00363	P=0.67752+-0.00482	P=0.6196+-0.00491	P=0.30089+-0.00441	P=0.45861+-0.0046	P=0.30475+-0.00505	P=0.33356+-0.00431	P=0.68624+-0.00407	P=0.49347+-0.00529	P=0.71901+-0.00478	P=0.49356+-0.00464	P=0.73327+-0.00445	P=0.2498+-0.00444	P=0.01158+-0.00103	P=0.11218+-0.00304	P=0.97743+-0.00155	P=0.11594+-0.0034	P=0.27297+-0.00514	P=0.23782+-0.00428	P=0.48743+-0.00512	P=0.43089+-0.00431	P=0.63752+-0.00538	P=0.78723+-0.00419
rs55714089	P=0.86554+-0.00313	P=0.61921+-0.00486	P=0.47129+-0.0043	P=0.73832+-0.0041	P=0.52644+-0.00469	P=0.96554+-0.00167	P=0.22832+-0.00445	P=0.18257+-0.00343	P=0.46673+-0.00513	P=0.51317+-0.00538	P=0.1197+-0.00344	P=0.17693+-0.00373	P=0.68+-0.00482	P=0.28822+-0.00458	P=0.13079+-0.00333	P=0.06059+-0.00249	P=0.19158+-0.00389	P=0.29871+-0.00468	P=0.86446+-0.00301	P=0.47871+-0.00492	P=0.67277+-0.00447	P=0.43851+-0.00466	P=0.25267+-0.00428	P=0.11129+-0.00297	P=0.82703+-0.00374	P=0.62+-0.0046	P=0.9995+-0.00022	P=0.32851+-0.00455	P=0.83248+-0.00366	P=0.85762+-0.00361	P=0.63277+-0.00462
rs5821525	P=0.19327+-0.00436	P=0.91327+-0.00291	P=0.34663+-0.00473	P=0.73119+-0.00394	P=0.19921+-0.00422	P=0.56881+-0.00466	P=0.67564+-0.00501	P=0.10386+-0.003	P=0.59772+-0.00513	P=0.35396+-0.00464	P=0.62772+-0.00434	P=0.0204+-0.00148	P=0.13337+-0.00339	P=0.3895+-0.00448	P=0.01723+-0.00135	P=0.12604+-0.00324	P=0.35089+-0.00393	P=0.70574+-0.00452	P=0.8001+-0.00379	P=0.8699+-0.00343	P=0.94178+-0.0023	P=0.52158+-0.00443	P=0.27406+-0.00416	P=0.12802+-0.00332	P=0.60653+-0.00504	P=0.06861+-0.00293	P=0.05842+-0.00252	P=0.10069+-0.00265	P=0.21168+-0.00412	P=0.85634+-0.00385	P=0.97832+-0.00149	P=0.60634+-0.00533
rs5822909	P=0.18+-0.00391	P=0.04614+-0.00224	P=0.47693+-0.00528	P=0.25188+-0.0043	P=0.37663+-0.00471	P=0.50911+-0.00486	P=0.85455+-0.00353	P=0.27515+-0.00481	P=0.32752+-0.00456	P=0.08535+-0.00267	P=0.05+-0.00217	P=0.77663+-0.00445	P=0.7301+-0.00481	P=0.96752+-0.00176	P=0.20564+-0.00386	P=0.06703+-0.00244	P=0.92149+-0.00298	P=0.73158+-0.00409	P=0.81386+-0.00354	P=0.71723+-0.00446	P=0.92485+-0.00275	P=0.13149+-0.00348	P=0.14604+-0.00356	P=0.59386+-0.00533	P=0.94158+-0.00252	P=0.67069+-0.00435	P=0.37446+-0.00435	P=0.73812+-0.00436	P=0.60129+-0.00436	P=0.89257+-0.00309	P=0.21485+-0.0043	P=0.31455+-0.0043	P=0.68822+-0.00506
rs5825145	P=0.9698+-0.00166	P=0.55644+-0.00497	P=0.56871+-0.00511	P=0.71059+-0.005	P=0.32208+-0.00482	P=0.23386+-0.00391	P=0.39198+-0.00474	P=0.46505+-0.00533	P=0.27366+-0.0043	P=0.72891+-0.0041	P=0.74376+-0.00461	P=0.54851+-0.00475	P=0.68624+-0.00407	P=0.89238+-0.00315	P=0.36901+-0.00522	P=0.99554+-0.00067	P=0.5198+-0.00481	P=0.20257+-0.00378	P=0.26495+-0.00522	P=0.61931+-0.00444	P=0.32584+-0.00486	P=0.88396+-0.00336	P=0.4202+-0.00485	P=0.07832+-0.0027	P=0.93762+-0.00234	P=0.23832+-0.00372	P=0.28604+-0.00384	P=0.05198+-0.00247	P=0.16475+-0.00386	P=0.69129+-0.00491	P=0.59723+-0.00437	P=0.4597+-0.0047	P=0.99832+-0.0004	P=0.21634+-0.00446
rs5852131	P=0.16743+-0.00321	P=0.1505+-0.00352	P=0.51208+-0.00504	P=0.55347+-0.00511	P=0.84287+-0.00388	P=0.66485+-0.00429	P=0.96297+-0.00209	P=0.38495+-0.0055	P=0.35475+-0.00472	P=0.76653+-0.004	P=0.0697+-0.00247	P=0.87129+-0.00364	P=0.4602+-0.00514	P=0.00842+-0.00081	P=0.2895+-0.00459	P=0.77426+-0.00459	P=0.87396+-0.00328	P=0.41545+-0.00519	P=0.4404+-0.00529	P=0.49733+-0.00511	P=0.32743+-0.00476	P=0.71515+-0.00465	P=0.38327+-0.00423	P=0.99911+-0.00028	P=0.22891+-0.00391	P=0.09366+-0.00268	P=0.39871+-0.00506	P=0.85624+-0.00329	P=0.50257+-0.0056	P=0.27129+-0.00405	P=0.48614+-0.00542	P=0.36634+-0.00468	P=0.75376+-0.00392	P=0.6005+-0.00429	P=0.6895+-0.00428
rs5882232	P=0.92396+-0.0027	P=0.61079+-0.005	P=0.71871+-0.00431	P=0.83594+-0.00376	P=0.1303+-0.00353	P=0.75525+-0.0043	P=0.48812+-0.00474	P=0.47535+-0.00487	P=0.16228+-0.00343	P=0.35723+-0.00448	P=0.85891+-0.00333	P=0.80812+-0.00427	P=0.74574+-0.00374	P=0.65881+-0.00432	P=0.91752+-0.00271	P=0.32792+-0.00472	P=0.22208+-0.00439	P=0.45426+-0.00445	P=0.75109+-0.00439	P=0.93396+-0.00298	P=0.43822+-0.00489	P=0.10792+-0.00342	P=0.43842+-0.00498	P=0.74287+-0.00432	P=0.55653+-0.005	P=0.21545+-0.00437	P=0.25059+-0.00466	P=0.8602+-0.00322	P=0.64861+-0.00468	P=0.35752+-0.00462	P=0.48069+-0.00538	P=0.43505+-0.00486	P=0.92297+-0.00281	P=0.56228+-0.00458	P=0.85059+-0.00318	P=0.25554+-0.00384
rs5892949	P=0.27891+-0.00441	P=0.77208+-0.00451	P=0.3495+-0.00563	P=0.43238+-0.00504	P=0.29069+-0.00483	P=0.1599+-0.00356	P=0.67257+-0.00487	P=0.69119+-0.00482	P=0.71069+-0.00455	P=0.24485+-0.00338	P=1+-0	P=0.02792+-0.00184	P=0.53386+-0.00506	P=0.37644+-0.00448	P=0.54317+-0.00473	P=0.13703+-0.00348	P=0.31089+-0.00482	P=0.75624+-0.00439	P=1+-0	P=0.19129+-0.00411	P=0.33663+-0.00477	P=0.1804+-0.004	P=0.03574+-0.00156	P=0.59911+-0.00523	P=0.71396+-0.00399	P=0.49624+-0.00566	P=0.16762+-0.00355	P=0.72198+-0.00452	P=0.1699+-0.0038	P=0.78307+-0.00405	P=0.1196+-0.00298	P=0.10257+-0.00338	P=0.53198+-0.00528	P=0.35842+-0.00455	P=0.59733+-0.00474	P=0.75564+-0.00457	P=0.02475+-0.00169
rs6144473	P=0.31554+-0.0048	P=0.27228+-0.00445	P=0.77416+-0.00362	P=0.81376+-0.00394	P=0.55941+-0.00518	P=0.78475+-0.00429	P=0.07614+-0.00268	P=0.93267+-0.00263	P=0.39812+-0.00418	P=0.54931+-0.00554	P=0.75446+-0.00372	P=0.93842+-0.00234	P=0.94099+-0.00251	P=0.17396+-0.00361	P=0.5105+-0.00502	P=0.59485+-0.00515	P=0.64475+-0.00456	P=0.46851+-0.00509	P=0.6505+-0.00523	P=0.05297+-0.00226	P=0.68683+-0.00573	P=0.29426+-0.00477	P=0.88644+-0.00334	P=0.53891+-0.00523	P=0.70921+-0.0045	P=0.19564+-0.00416	P=0.73525+-0.0043	P=0.8697+-0.00308	P=0.23604+-0.00399	P=0.92099+-0.0025	P=0.91614+-0.00275	P=0.72911+-0.0041	P=0.83663+-0.00368	P=0.00584+-0.00076	P=0.51723+-0.00494	P=0.79168+-0.0046	P=0.14099+-0.00357	P=0.61604+-0.00502
rs63064161	P=0.28733+-0.00477	P=0.0003+-0.00017	P=0.7899+-0.00391	P=0.03119+-0.00167	P=0.67525+-0.00494	P=0.67089+-0.00446	P=0.9599+-0.00194	P=0.38861+-0.00496	P=0.13782+-0.00344	P=0.09673+-0.00273	P=0.11198+-0.00343	P=0.82+-0.00425	P=0.47267+-0.00529	P=0.23455+-0.00435	P=0.92416+-0.00262	P=0.44297+-0.0044	P=0.0596+-0.0024	P=0.34792+-0.00433	P=0.45446+-0.00507	P=0.82851+-0.00325	P=0.65347+-0.00443	P=0.20208+-0.00382	P=0.3603+-0.00473	P=0.01129+-0.00106	P=0.47861+-0.00429	P=0.99574+-0.00065	P=0.94505+-0.00235	P=0.06594+-0.00236	P=0.75149+-0.00407	P=0.65891+-0.00467	P=0.97594+-0.00162	P=0.62881+-0.00488	P=0.98911+-0.00109	P=0.35109+-0.00447	P=0.71901+-0.00437	P=0.7502+-0.00448	P=0.94574+-0.00218	P=0.6204+-0.00534	P=0.45604+-0.0056
rs63136060	P=0.0098+-0.00092	P=0.77376+-0.00396	P=0.5901+-0.00487	P=0.42554+-0.00454	P=0.49149+-0.00507	P=0.71861+-0.0042	P=0.26525+-0.0041	P=0.95871+-0.00192	P=0.75436+-0.00433	P=0.6202+-0.00463	P=0.8899+-0.00271	P=0.99772+-0.00046	P=0.49158+-0.0046	P=0.31515+-0.00453	P=0.51891+-0.00482	P=0.72554+-0.00479	P=0.77505+-0.00347	P=0.07614+-0.00259	P=0.9798+-0.00131	P=0.87554+-0.00338	P=0.36366+-0.00557	P=0.29406+-0.0049	P=0.52218+-0.00512	P=0.47257+-0.00548	P=0.12287+-0.0028	P=0.21901+-0.00453	P=0.64663+-0.00484	P=0.20733+-0.00381	P=0.83277+-0.00386	P=0.63842+-0.00399	P=0.03693+-0.00181	P=0.46842+-0.00525	P=0.19248+-0.00353	P=0.08644+-0.00289	P=0.93653+-0.00249	P=0.7496+-0.00409	P=0.9103+-0.00292	P=0.80109+-0.004	P=0.40891+-0.00513	P=0.02337+-0.00147
rs67941259	P=0.81465+-0.00389	P=0.44079+-0.0048	P=0.88257+-0.0033	P=0.54693+-0.00471	P=0.91901+-0.00248	P=0.08376+-0.00301	P=0.35881+-0.00517	P=0.38416+-0.00494	P=0.31238+-0.00423	P=0.53277+-0.00542	P=0.92525+-0.00283	P=0.32178+-0.00483	P=0.00436+-0.00069	P=0.59386+-0.00492	P=0.16455+-0.0032	P=0.39881+-0.00519	P=0.61485+-0.00477	P=0.75832+-0.00415	P=0.86931+-0.00349	P=0.87743+-0.00326	P=0.33178+-0.00451	P=0.16228+-0.00364	P=0.13396+-0.00358	P=0.06069+-0.00237	P=0.93733+-0.00256	P=0.09644+-0.00278	P=0.02198+-0.00162	P=0.58129+-0.00489	P=0.96366+-0.00207	P=0.1503+-0.00342	P=0.26089+-0.00457	P=0.06653+-0.00223	P=0.49713+-0.00499	P=0.56198+-0.00491	P=0.2005+-0.0039	P=0.60208+-0.00494	P=0.02446+-0.0019	P=0.28426+-0.00423	P=0.47347+-0.0044	P=0.55297+-0.00476	P=0.44416+-0.00467
rs79287422	P=0.34129+-0.00439	P=0.24634+-0.00413	P=0.91356+-0.00261	P=0.73515+-0.00463	P=0.70366+-0.00446	P=0.76406+-0.00434	P=0.37752+-0.00479	P=0.45455+-0.00472	P=0.99396+-0.00069	P=0.58713+-0.00486	P=0.21624+-0.00453	P=0.15653+-0.00365	P=0.1103+-0.00291	P=0.12703+-0.00304	P=0.11158+-0.00271	P=0.01208+-0.0011	P=0.23238+-0.00443	P=0.82495+-0.00363	P=0.10347+-0.00299	P=0.9796+-0.00138	P=0.70079+-0.00398	P=0.55673+-0.00499	P=0.5899+-0.00466	P=0.79505+-0.00429	P=0.24663+-0.00391	P=0.24624+-0.00447	P=0.70792+-0.00407	P=0.53257+-0.00475	P=0.76089+-0.00406	P=0.51+-0.00488	P=0.26842+-0.00452	P=0.44495+-0.00504	P=0.7499+-0.00475	P=0.18535+-0.00341	P=0.02663+-0.00167	P=0.04059+-0.00183	P=0.09297+-0.00313	P=0.34069+-0.00471	P=0.51881+-0.005	P=0.52911+-0.00499	P=0.91178+-0.00289	P=0.21505+-0.0041

## Sheet: ST5-LD-YNM
Supplementary Table S5 | The pairwise p values of Linkage Disequilibrium of 43 A-DIPs in Yunnan Miao group with the Bonferroni correction [(0.05*2) / (43*42) = 0.0001].
Locus	rs10533337	rs10537321	rs10540867	rs10541072	rs10544053	rs10555133	rs10555434	rs10573809	rs10584875	rs10588341	rs10589141	rs140025863	rs142159306	rs142281120	rs142392113	rs142623177	rs144537609	rs146880183	rs147682692	rs16646	rs201844336	rs3036240	rs3043804	rs3092307	rs33990282	rs35700881	rs35974596	rs3830564	rs3830885	rs3993057	rs4019986	rs55714089	rs5821525	rs5822909	rs5825145	rs5852131	rs5882232	rs5892949	rs6144473	rs63064161	rs63136060	rs67941259	rs79287422
rs10533337
rs10537321	P=0.24663+-0.00465
rs10540867	P=0.90683+-0.00256	P=0.7602+-0.00398
rs10541072	P=0.92386+-0.00268	P=0.67366+-0.00451	P=0.21554+-0.00397
rs10544053	P=0.03188+-0.00202	P=0.86891+-0.00314	P=0.98644+-0.00111	P=0.04782+-0.00229
rs10555133	P=0.1797+-0.00378	P=0.20842+-0.00417	P=0.3+-0.00484	P=0.64545+-0.00468	P=0.61406+-0.00529
rs10555434	P=0.65802+-0.00477	P=0.68574+-0.00488	P=0.23644+-0.00474	P=0.27871+-0.00441	P=0.28198+-0.00472	P=0.0295+-0.00176
rs10573809	P=0.54703+-0.0051	P=0.53386+-0.00459	P=0.06911+-0.00249	P=0.27416+-0.00425	P=0.69248+-0.00522	P=0.04366+-0.00192	P=0.34149+-0.00478
rs10584875	P=0.05535+-0.00231	P=0.20455+-0.00361	P=0.56158+-0.00528	P=0.42208+-0.00502	P=0.5402+-0.00583	P=0.99693+-0.00052	P=0.30752+-0.00471	P=0.2105+-0.00368
rs10588341	P=0.39673+-0.00517	P=0.06772+-0.00304	P=0.84713+-0.00379	P=0.43119+-0.00524	P=0.48525+-0.0048	P=0.8202+-0.00336	P=0.46574+-0.0045	P=0.04436+-0.00199	P=0.34465+-0.00523
rs10589141	P=0.40911+-0.0048	P=0.0098+-0.00098	P=0.33584+-0.0051	P=0.35317+-0.00461	P=0.93851+-0.00241	P=0.8996+-0.00298	P=0.37713+-0.00437	P=0.62267+-0.00479	P=0.0798+-0.00276	P=0.35653+-0.00438
rs140025863	P=0.98149+-0.00135	P=0.0896+-0.00303	P=0.87198+-0.00341	P=0.06238+-0.00228	P=0.73248+-0.00441	P=0.90832+-0.00278	P=0.27436+-0.00416	P=0.37733+-0.00485	P=0.16832+-0.004	P=0.10089+-0.00313	P=0.31861+-0.00496
rs142159306	P=0.20683+-0.00343	P=0.32218+-0.00513	P=0.56465+-0.00504	P=0.46851+-0.00456	P=0.87188+-0.00363	P=0.8704+-0.00332	P=0.63277+-0.00549	P=0.70812+-0.00497	P=0.35752+-0.00493	P=0.30376+-0.00414	P=0.92059+-0.00255	P=0.66634+-0.00438
rs142281120	P=0.46356+-0.0047	P=0.29564+-0.0045	P=0.54644+-0.00507	P=0.67871+-0.00479	P=0.94327+-0.00213	P=0.53683+-0.00495	P=0.43198+-0.00399	P=0.75257+-0.00407	P=0.79168+-0.00419	P=0.14653+-0.0034	P=0.7695+-0.004	P=0.78911+-0.00385	P=0.26871+-0.00459
rs142392113	P=0.41693+-0.00524	P=0.5404+-0.00493	P=0.09624+-0.00281	P=0.66584+-0.00421	P=0.53535+-0.00441	P=0.23911+-0.00503	P=0.5503+-0.00516	P=0.47307+-0.00466	P=0.95069+-0.00208	P=0.95931+-0.00189	P=0.6596+-0.00465	P=0.69663+-0.0049	P=0.67515+-0.00462	P=0.94188+-0.00222
rs142623177	P=0.35515+-0.00455	P=0.78485+-0.00414	P=0.84515+-0.00327	P=0.41535+-0.0053	P=0.34158+-0.00415	P=0.43842+-0.00459	P=0.50921+-0.00525	P=0.07713+-0.00269	P=0.23158+-0.00412	P=0.03614+-0.00178	P=0.93653+-0.00227	P=0.25267+-0.00482	P=0.19495+-0.00376	P=0.08317+-0.00285	P=0.82356+-0.00339
rs144537609	P=0.40802+-0.005	P=0.13861+-0.00339	P=0.81861+-0.00395	P=0.70446+-0.005	P=0.39366+-0.00546	P=0.17535+-0.00415	P=0.98386+-0.00111	P=0.84327+-0.0037	P=0.1099+-0.00336	P=0.34881+-0.00533	P=0.48881+-0.00523	P=0.53168+-0.00494	P=0.35851+-0.00502	P=0.65297+-0.00486	P=0.85267+-0.00354	P=0.8802+-0.00339
rs146880183	P=0.96317+-0.00184	P=0.86406+-0.00321	P=0.53743+-0.00576	P=0.04455+-0.00215	P=0.22703+-0.0045	P=0.34406+-0.0049	P=0.11832+-0.00272	P=0.1004+-0.00298	P=0.71198+-0.00478	P=0.64099+-0.0052	P=0.29614+-0.00447	P=0.87713+-0.00309	P=0.40574+-0.00506	P=0.18238+-0.00393	P=0.03455+-0.00166	P=0.94861+-0.00206	P=0.17436+-0.00452
rs147682692	P=0.76347+-0.00381	P=0.63851+-0.00497	P=0.0099+-0.00105	P=0.13307+-0.00305	P=0.18485+-0.00396	P=0.43386+-0.00486	P=0.06683+-0.00267	P=0.34307+-0.00522	P=0.02386+-0.00155	P=0.74941+-0.00449	P=0.33663+-0.00406	P=0.26871+-0.00441	P=0.82178+-0.00379	P=0.12703+-0.00282	P=0.76901+-0.00371	P=0.39535+-0.0047	P=0.11337+-0.00302	P=0.29762+-0.00448
rs16646	P=0.13584+-0.00332	P=0.4095+-0.00471	P=0.57158+-0.00522	P=0.98059+-0.00136	P=0.75723+-0.00446	P=0.93149+-0.00234	P=0.87426+-0.00333	P=0.01812+-0.00143	P=0.0802+-0.00272	P=0.15356+-0.00297	P=0.37545+-0.00463	P=0.42653+-0.00499	P=0.23485+-0.00427	P=0.77257+-0.00422	P=0.26842+-0.00412	P=0.11069+-0.00281	P=0.3195+-0.00398	P=0.72129+-0.00463	P=0.58257+-0.00442
rs201844336	P=0.50228+-0.00512	P=0.78376+-0.00424	P=0.8202+-0.00422	P=0.92842+-0.00273	P=0.71168+-0.00441	P=0.55248+-0.00433	P=0.93545+-0.00253	P=0.84416+-0.00357	P=0.70574+-0.00463	P=0.22297+-0.00389	P=0.52822+-0.00507	P=0.0997+-0.00249	P=0.96604+-0.00181	P=0.43178+-0.00427	P=0.44881+-0.00472	P=0.17663+-0.00354	P=0.40861+-0.00537	P=0.52069+-0.00498	P=0.99931+-0.00029	P=0.98139+-0.00127
rs3036240	P=0.67366+-0.0047	P=0.26446+-0.00465	P=0.64614+-0.00539	P=0.73485+-0.00416	P=0.3604+-0.00423	P=0.25257+-0.00485	P=0.69436+-0.00472	P=0.34149+-0.0049	P=0.61594+-0.00461	P=0.06921+-0.00223	P=0.31455+-0.00475	P=0.13109+-0.00332	P=0.45178+-0.00446	P=0.51436+-0.00412	P=0.58693+-0.00505	P=0.36832+-0.00457	P=0.20921+-0.00418	P=0.42723+-0.00477	P=0.14257+-0.00331	P=0.41317+-0.00561	P=0.97188+-0.00174
rs3043804	P=0.80733+-0.00382	P=0.36624+-0.00474	P=0.09535+-0.00315	P=0.43733+-0.00447	P=0.21653+-0.00412	P=0.59406+-0.0048	P=0.80743+-0.00383	P=0.77356+-0.00393	P=0.69465+-0.00443	P=0.76673+-0.00364	P=0.09941+-0.00283	P=0.52347+-0.00489	P=0.53723+-0.00502	P=0.93901+-0.00237	P=0.83485+-0.00323	P=0.91891+-0.00274	P=0.36861+-0.00497	P=0.95941+-0.00212	P=0.17901+-0.00402	P=0.81703+-0.00379	P=0.44624+-0.00476	P=0.07772+-0.00274
rs3092307	P=0.53198+-0.00462	P=0.71703+-0.00469	P=0.04525+-0.00235	P=0.55089+-0.00459	P=0.99782+-0.00044	P=0.36248+-0.00523	P=0.52733+-0.00513	P=0.78525+-0.00443	P=0.55149+-0.0049	P=0.72446+-0.00386	P=0.10901+-0.00253	P=0.22109+-0.00421	P=0.89772+-0.00303	P=0.1198+-0.00319	P=0.23851+-0.0042	P=0.04139+-0.00222	P=0.68851+-0.00409	P=0.66505+-0.00506	P=0.26465+-0.00442	P=0.87515+-0.00307	P=0.28653+-0.00433	P=0.76149+-0.00437	P=0.35337+-0.00555
rs33990282	P=0.42802+-0.00529	P=0.25505+-0.00411	P=0.97297+-0.00149	P=0.70109+-0.00433	P=0.01634+-0.00119	P=0.86+-0.00363	P=0.77257+-0.00427	P=0.49+-0.00462	P=0.05832+-0.00236	P=0.72842+-0.00424	P=0.31376+-0.0051	P=0.63287+-0.00452	P=0.95743+-0.00204	P=0.85535+-0.00364	P=0.95525+-0.00221	P=0.03208+-0.00168	P=0.46723+-0.00447	P=0.76307+-0.00454	P=0.58832+-0.00498	P=0.2304+-0.00374	P=0.3302+-0.00492	P=0.8395+-0.00362	P=0.09366+-0.00263	P=0.98743+-0.00115
rs35700881	P=0.07614+-0.00267	P=0.83069+-0.00408	P=0.04772+-0.00221	P=0.36396+-0.00504	P=0.99584+-0.0006	P=0.37347+-0.00448	P=0.87+-0.00309	P=0.26426+-0.00446	P=0.47723+-0.00484	P=0.78406+-0.00423	P=0.20238+-0.00397	P=0.79238+-0.00427	P=0.32188+-0.00446	P=0.38693+-0.00427	P=0.04673+-0.00199	P=0.13624+-0.00368	P=0.18337+-0.00406	P=0.29624+-0.00444	P=0.04574+-0.00221	P=0.4504+-0.00448	P=0.62267+-0.00491	P=0.42584+-0.00508	P=0.0503+-0.00215	P=0.36653+-0.00448	P=0.99129+-0.00096
rs35974596	P=0.00277+-0.00049	P=0.27317+-0.0046	P=0.90832+-0.00311	P=0.33535+-0.0046	P=0.19366+-0.00377	P=0.88653+-0.00343	P=0.81822+-0.00405	P=0.41515+-0.00462	P=0.45525+-0.00487	P=0.96168+-0.00184	P=0.46693+-0.00436	P=0.43683+-0.00485	P=0.28515+-0.00398	P=0.03168+-0.00173	P=0.96307+-0.00176	P=0.63851+-0.00495	P=0.40465+-0.00427	P=0.09446+-0.00288	P=0.54475+-0.00486	P=0.65455+-0.00473	P=0.99832+-0.0004	P=0.95139+-0.00216	P=0.42347+-0.00526	P=0.62743+-0.00459	P=0.20485+-0.00432	P=0.56465+-0.00473
rs3830564	P=0.56604+-0.00501	P=0.43248+-0.00497	P=0.03406+-0.00186	P=0.21604+-0.00452	P=0.73248+-0.00436	P=0.3605+-0.00525	P=0.70871+-0.00451	P=0.85059+-0.00342	P=0.52683+-0.00407	P=0.79525+-0.00472	P=0.4598+-0.00435	P=0.3104+-0.0042	P=0.45782+-0.00442	P=0.4796+-0.00525	P=0.83535+-0.00376	P=0.29653+-0.00452	P=0.67673+-0.00402	P=0.75743+-0.00475	P=0.93366+-0.00233	P=0.00277+-0.00047	P=0.44158+-0.00565	P=0.79059+-0.00374	P=0.61129+-0.0047	P=0.63109+-0.00457	P=0.50287+-0.00458	P=0.89723+-0.00289	P=0.75099+-0.00439
rs3830885	P=0.08822+-0.00297	P=0.95267+-0.00228	P=0.9898+-0.00116	P=0.54941+-0.00522	P=0.92267+-0.00252	P=0.91683+-0.00268	P=0.43673+-0.00503	P=0.63356+-0.00452	P=0.12356+-0.00353	P=0.24505+-0.00382	P=0.22396+-0.00418	P=0.23554+-0.004	P=0.31307+-0.00497	P=0.70248+-0.0039	P=0.57614+-0.00517	P=0.78762+-0.00394	P=0.23208+-0.00465	P=0.12297+-0.00322	P=0.14594+-0.00341	P=0.79594+-0.00379	P=0.93614+-0.00274	P=0.69653+-0.00435	P=0.79584+-0.00404	P=0.42911+-0.00482	P=0.4396+-0.00507	P=0.47238+-0.00483	P=0.92931+-0.00257	P=0.74267+-0.00431
rs3993057	P=0.00911+-0.00098	P=0.74733+-0.00446	P=0.57406+-0.00465	P=0.54594+-0.00494	P=0.69208+-0.00453	P=0.37861+-0.00474	P=0.31832+-0.00512	P=0.47347+-0.00516	P=0.09743+-0.00308	P=0.51059+-0.00494	P=0.1601+-0.00378	P=0.30614+-0.00494	P=0.13901+-0.00356	P=0.5695+-0.00506	P=0.18594+-0.00382	P=0.16366+-0.00322	P=0.24139+-0.00435	P=0.77267+-0.00396	P=0.23396+-0.00455	P=0.36515+-0.00462	P=0.5996+-0.00417	P=0.63347+-0.00486	P=0.13149+-0.0034	P=0.40564+-0.00489	P=0.98257+-0.00133	P=0.48069+-0.00463	P=0.19347+-0.00425	P=0.96594+-0.00197	P=0.27535+-0.00413
rs4019986	P=0.30347+-0.00469	P=0.70525+-0.00453	P=0.84109+-0.00338	P=0.35842+-0.0046	P=0.94+-0.00257	P=0.47079+-0.00499	P=0.42188+-0.00528	P=0.63614+-0.00471	P=0.44752+-0.0046	P=0.75158+-0.00419	P=0.87792+-0.00339	P=0.34198+-0.00492	P=0.39406+-0.00485	P=0.3103+-0.00466	P=0.02426+-0.00155	P=0.28505+-0.00478	P=0.97614+-0.00172	P=0.34228+-0.00418	P=0.04069+-0.00179	P=0.01228+-0.00117	P=0.65129+-0.00481	P=0.45802+-0.00479	P=0.39287+-0.00462	P=0.1399+-0.00337	P=0.4205+-0.00504	P=0.97812+-0.00137	P=0.98406+-0.00138	P=0.42881+-0.00494	P=0.74693+-0.0043	P=0.0197+-0.00135
rs55714089	P=0.14861+-0.00365	P=0.95495+-0.00224	P=0.14723+-0.00388	P=0.85515+-0.00341	P=0.06168+-0.00249	P=0.50168+-0.00467	P=0.6803+-0.00424	P=0.9504+-0.00216	P=0.32673+-0.00416	P=0.58366+-0.00433	P=0.25663+-0.0041	P=0.81149+-0.00376	P=0.18475+-0.004	P=0.86287+-0.00387	P=0.47485+-0.00499	P=0.9299+-0.00249	P=0.37644+-0.00508	P=0.65772+-0.00463	P=0.86911+-0.00343	P=0.63218+-0.00428	P=0.6802+-0.00416	P=0.6397+-0.00396	P=0.48129+-0.00495	P=0.78535+-0.0041	P=0.43327+-0.00465	P=0.69287+-0.00516	P=0.49941+-0.00503	P=0.45644+-0.00517	P=0.65198+-0.00475	P=0.78505+-0.0047	P=0.59693+-0.00479
rs5821525	P=0.22406+-0.00422	P=0.22069+-0.00416	P=0.57376+-0.00507	P=0.97149+-0.00166	P=0.1499+-0.00312	P=0.96881+-0.00185	P=0.88198+-0.00304	P=0.63337+-0.00448	P=0.71723+-0.00448	P=0.68683+-0.00474	P=0.86812+-0.00325	P=0.1995+-0.0039	P=0.89208+-0.00338	P=0.57535+-0.00564	P=0.55772+-0.00525	P=0.85168+-0.00385	P=0.81287+-0.00377	P=0.4699+-0.00464	P=0.29505+-0.00355	P=0.4501+-0.00479	P=0.96535+-0.00202	P=0.2597+-0.00395	P=0.82762+-0.00395	P=0.92782+-0.00272	P=0.45149+-0.0048	P=0.12901+-0.00303	P=0.15198+-0.00361	P=0.9596+-0.00185	P=0.33584+-0.00497	P=0.77644+-0.00427	P=0.93772+-0.00239	P=0.42218+-0.00485
rs5822909	P=0.18079+-0.00366	P=0.76673+-0.0041	P=0.49297+-0.00444	P=0.6595+-0.00547	P=0.38921+-0.00458	P=0.79099+-0.00335	P=0.87+-0.00367	P=0.4803+-0.00497	P=0.57842+-0.00475	P=0.29119+-0.00453	P=0.92931+-0.00255	P=0.57069+-0.00499	P=0.36228+-0.00476	P=0.55267+-0.00505	P=0.41752+-0.00483	P=0.03832+-0.00189	P=0.68713+-0.00485	P=0.56693+-0.00529	P=0.34139+-0.00441	P=0.86059+-0.00381	P=0.87881+-0.00302	P=0.30832+-0.00453	P=0.71307+-0.00368	P=0.76584+-0.00408	P=0.27842+-0.00383	P=0.57554+-0.00426	P=0.25535+-0.0043	P=0.90257+-0.0029	P=0.68495+-0.00395	P=0.99327+-0.00088	P=0.48158+-0.00528	P=0.93248+-0.00233	P=0.87881+-0.0027
rs5825145	P=0.57347+-0.005	P=0.37119+-0.00458	P=0.00198+-0.00045	P=0.86515+-0.0033	P=0.97485+-0.00154	P=0.75535+-0.00511	P=0.58347+-0.00445	P=0.14851+-0.00393	P=0.52545+-0.00499	P=0.08505+-0.0027	P=0.47089+-0.00462	P=0.86584+-0.00283	P=0.26851+-0.00391	P=0.97634+-0.00148	P=0.77267+-0.00419	P=0.40851+-0.00548	P=0.60059+-0.00523	P=0.5802+-0.00403	P=0.32752+-0.00452	P=0.3898+-0.00514	P=0.43406+-0.005	P=0.67119+-0.00533	P=0.19624+-0.00332	P=0.5495+-0.00493	P=0.18178+-0.00406	P=0.80356+-0.0031	P=0.4804+-0.00562	P=0.4305+-0.00509	P=0.85099+-0.00326	P=0.32158+-0.00538	P=0.14891+-0.0038	P=0.9505+-0.00237	P=0.93614+-0.00219	P=0.12426+-0.00333
rs5852131	P=0.02485+-0.0014	P=0.16436+-0.00387	P=0.79584+-0.00368	P=0.35485+-0.0046	P=0.99644+-0.00059	P=0.50535+-0.00509	P=0.34485+-0.00536	P=0.45901+-0.00505	P=0.18376+-0.00359	P=0.11465+-0.00294	P=0.8099+-0.00414	P=0.20475+-0.00429	P=0.17881+-0.00381	P=0.32149+-0.00446	P=0.79495+-0.00417	P=0.73386+-0.00417	P=0.26366+-0.00384	P=0.35743+-0.00517	P=0.94505+-0.00198	P=0.96574+-0.00189	P=0.50267+-0.00512	P=0.44921+-0.0048	P=0.81772+-0.00405	P=0.32485+-0.00454	P=0.96475+-0.00184	P=0.28723+-0.00415	P=0.97941+-0.0012	P=0.67317+-0.00496	P=0.98921+-0.00101	P=0.67614+-0.00461	P=0.86842+-0.00327	P=0.42861+-0.00517	P=0.30881+-0.00378	P=0.62099+-0.00497	P=0.19743+-0.0036
rs5882232	P=0.24257+-0.00451	P=0.2602+-0.00403	P=0.30396+-0.00437	P=0.8005+-0.00358	P=0.08198+-0.00322	P=0.21218+-0.00414	P=0.24485+-0.00399	P=0.81455+-0.00373	P=0.45446+-0.00511	P=0.95386+-0.00211	P=0.82505+-0.00375	P=0.08475+-0.0027	P=0.97941+-0.00156	P=0.03644+-0.00176	P=0.37525+-0.00523	P=0.46782+-0.00497	P=0.69178+-0.00429	P=0.83168+-0.00336	P=0.9701+-0.00172	P=0.22772+-0.00449	P=0.69465+-0.00447	P=0.59158+-0.00551	P=0.62267+-0.00443	P=0.8598+-0.00376	P=0.03485+-0.00175	P=0.60594+-0.00468	P=0.80248+-0.00365	P=0.81416+-0.00403	P=0.57871+-0.00537	P=0.67099+-0.00462	P=0.96921+-0.00192	P=0.73238+-0.00448	P=0.07644+-0.00267	P=0.45554+-0.00467	P=0.72495+-0.0044	P=0.66099+-0.00491
rs5892949	P=0.45208+-0.00463	P=0.2295+-0.00388	P=0.63149+-0.00418	P=0.26614+-0.00445	P=0.25851+-0.00452	P=0.74069+-0.00445	P=0.31891+-0.00478	P=0.60238+-0.00528	P=0.21673+-0.00388	P=0.90812+-0.00282	P=0.99881+-0.00035	P=0.93218+-0.00252	P=0.67465+-0.00482	P=0.13119+-0.00368	P=0.72495+-0.00449	P=0.93337+-0.00249	P=0.54891+-0.0046	P=0.20743+-0.004	P=0.06683+-0.00264	P=0.2401+-0.00474	P=0.59515+-0.00464	P=0.55743+-0.00483	P=0.41733+-0.00416	P=0.67644+-0.00471	P=0.50723+-0.00479	P=0.32307+-0.00456	P=0.12683+-0.00294	P=0.56703+-0.00564	P=0.39574+-0.00484	P=0.85267+-0.00344	P=0.8201+-0.00395	P=0.12446+-0.0033	P=0.92624+-0.00248	P=0.23248+-0.00437	P=0.05228+-0.00232	P=0.86257+-0.00356	P=0.94931+-0.00212
rs6144473	P=0.35109+-0.00465	P=0.40149+-0.00543	P=0.22663+-0.00409	P=0.43475+-0.00515	P=0.63901+-0.00453	P=0.25455+-0.00396	P=0.67871+-0.00457	P=0.17931+-0.0034	P=0.13842+-0.00359	P=0.45743+-0.0049	P=0.53861+-0.00485	P=0.78317+-0.00433	P=0.75287+-0.00425	P=0.77673+-0.00458	P=0.90594+-0.00308	P=0.14119+-0.00338	P=0.43772+-0.00478	P=0.93703+-0.00233	P=0.05525+-0.00223	P=0.40485+-0.00488	P=0.76396+-0.0043	P=0.58267+-0.00484	P=0.54515+-0.00423	P=0.26663+-0.0041	P=0.83099+-0.00361	P=0.22782+-0.00458	P=0.15693+-0.00359	P=0.76426+-0.00421	P=0.62337+-0.00442	P=0.53386+-0.00508	P=0.48505+-0.00489	P=0.41673+-0.00472	P=0.08158+-0.00229	P=0.48327+-0.00488	P=0.2203+-0.00423	P=0.3997+-0.00536	P=0.77772+-0.00335	P=0.90545+-0.00261
rs63064161	P=0.74198+-0.00447	P=0.81356+-0.00386	P=0.67059+-0.00497	P=0.43396+-0.00489	P=0.61911+-0.00499	P=0.77158+-0.00475	P=0.4397+-0.00505	P=0.85297+-0.00349	P=0.19238+-0.00434	P=0.28921+-0.00457	P=0.75238+-0.00396	P=0.25337+-0.00411	P=0.74475+-0.00419	P=0.1097+-0.00273	P=0.73683+-0.00365	P=0.37079+-0.00475	P=0.49842+-0.00506	P=0.56168+-0.00506	P=0.92327+-0.00269	P=0.50455+-0.0048	P=0.09762+-0.0033	P=0.45327+-0.00494	P=0.5903+-0.00491	P=0.17901+-0.00382	P=0.9996+-0.00019	P=0.48733+-0.00538	P=0.26168+-0.00473	P=0.03416+-0.00171	P=0.61139+-0.00466	P=0.86287+-0.00304	P=0.0898+-0.00288	P=0.58386+-0.005	P=0.66317+-0.00449	P=0.61436+-0.00472	P=0.21248+-0.00454	P=0.73535+-0.0047	P=0.23436+-0.00439	P=0.28347+-0.00489	P=0.8+-0.00375
rs63136060	P=0.24069+-0.00463	P=0.70366+-0.00408	P=0.36683+-0.00447	P=0.34842+-0.00483	P=0.3296+-0.00464	P=0.17416+-0.00366	P=0.74842+-0.00437	P=0.50911+-0.00487	P=0.73584+-0.00411	P=0.46218+-0.00478	P=0.26653+-0.00407	P=0.17564+-0.00391	P=0.24485+-0.00472	P=0.8598+-0.00378	P=0.73485+-0.0043	P=0.34545+-0.00457	P=0.42178+-0.00478	P=0.8904+-0.00344	P=0.56594+-0.00452	P=0.03475+-0.00172	P=0.70079+-0.00434	P=0.77545+-0.00421	P=0.45297+-0.00504	P=0.06069+-0.00252	P=0.33703+-0.0047	P=0.89287+-0.00337	P=0.51218+-0.00508	P=0.61871+-0.00459	P=0.97525+-0.00142	P=0.53802+-0.0047	P=0.50822+-0.00464	P=0.22198+-0.00416	P=0.29208+-0.00488	P=0.58752+-0.00485	P=0.7996+-0.00378	P=0.84634+-0.00351	P=0.67436+-0.0049	P=0.58733+-0.00503	P=0.93267+-0.00255	P=0.86198+-0.00347
rs67941259	P=0.35109+-0.00486	P=0.41564+-0.00492	P=0.92624+-0.00292	P=0.24505+-0.00461	P=0.67891+-0.00496	P=0.76297+-0.00392	P=0.32644+-0.00481	P=0.04129+-0.00224	P=0.72178+-0.0042	P=0.7303+-0.00457	P=0.64782+-0.00466	P=0.58832+-0.00493	P=0.54693+-0.00525	P=0.88653+-0.00334	P=0.84743+-0.00383	P=0.18911+-0.00329	P=0.26426+-0.00414	P=0.18426+-0.00337	P=0.88347+-0.00352	P=0.47743+-0.0049	P=0.62198+-0.00505	P=0.49792+-0.00506	P=0.65891+-0.00498	P=0.30465+-0.00424	P=0.88119+-0.00313	P=0.88911+-0.00305	P=0.00158+-0.00044	P=0.11931+-0.00315	P=0.28931+-0.00374	P=0.9396+-0.00244	P=0.34703+-0.00393	P=0.29168+-0.0048	P=0.46119+-0.00538	P=0.70228+-0.00447	P=0.10723+-0.0033	P=0.63812+-0.0048	P=0.15604+-0.00356	P=0.24376+-0.00481	P=0.7803+-0.00427	P=0.82802+-0.00386	P=0.80455+-0.00383
rs79287422	P=0.95743+-0.00208	P=0.33238+-0.00523	P=0.50881+-0.0058	P=0.70505+-0.00479	P=0.45762+-0.00519	P=0.66822+-0.00447	P=0.90693+-0.0031	P=0.44624+-0.00449	P=0.27723+-0.00429	P=0.12416+-0.00344	P=0.03832+-0.00185	P=0.51911+-0.00558	P=0.43881+-0.00522	P=0.89842+-0.00326	P=0.37634+-0.00444	P=0.02277+-0.00142	P=0.42921+-0.00424	P=0.96218+-0.00222	P=0.50624+-0.00512	P=0.86515+-0.00316	P=0.01495+-0.001	P=0.80703+-0.00375	P=0.5601+-0.0048	P=0.25+-0.00396	P=0.61683+-0.00511	P=0.02356+-0.00168	P=0.18248+-0.0036	P=0.65297+-0.00402	P=0.50168+-0.00501	P=0.06485+-0.00238	P=0.90505+-0.00295	P=0.70713+-0.00425	P=0.29822+-0.00421	P=0.32267+-0.00499	P=0.00693+-0.00084	P=0.57099+-0.00535	P=0.56208+-0.00546	P=0.79+-0.00395	P=0.54911+-0.0046	P=0.50158+-0.00522	P=0.60277+-0.00442	P=0.99644+-0.00057

## Sheet: ST6-Fre
Supplementary Table S6 | Insertion and deletion allelic frequencies of 43 A-DIPs of Chinese Yunnan Yi, Hani and Miao groups.
Locus	Yunnan Yi			Yunnan Hani			Yunnan Miao
	Insertion	Deletion		Insertion	Deletion		Insertion	Deletion
rs10533337	0.684	0.316		0.663462	0.336538		0.813397	0.186603
rs10537321	0.492	0.508		0.485577	0.514423		0.380383	0.619617
rs10540867	0.552	0.448		0.471154	0.528846		0.586124	0.413876
rs10541072	0.636	0.364		0.591346	0.408654		0.638756	0.361244
rs10544053	0.412	0.588		0.34375	0.65625		0.480861	0.519139
rs10555133	0.524	0.476		0.456731	0.543269		0.631579	0.368421
rs10555434	0.4	0.6		0.396635	0.603365		0.38756	0.61244
rs10573809	0.608	0.392		0.552885	0.447115		0.449761	0.550239
rs10584875	0.48	0.52		0.550481	0.449519		0.444976	0.555024
rs10588341	0.508	0.492		0.569712	0.430288		0.363636	0.636364
rs10589141	0.612	0.388		0.586538	0.413462		0.660287	0.339713
rs140025863	0.512	0.488		0.483173	0.516827		0.409091	0.590909
rs142159306	0.412	0.588		0.430288	0.569712		0.406699	0.593301
rs142281120	0.508	0.492		0.538462	0.461538		0.476077	0.523923
rs142392113	0.492	0.508		0.478365	0.521635		0.528708	0.471292
rs142623177	0.456	0.544		0.454327	0.545673		0.315789	0.684211
rs144537609	0.524	0.476		0.526442	0.473558		0.4689	0.5311
rs146880183	0.512	0.488		0.507212	0.492788		0.42823	0.57177
rs147682692	0.5	0.5		0.362981	0.637019		0.516746	0.483254
rs16646	0.46	0.54		0.387019	0.612981		0.528708	0.471292
rs201844336	0.388	0.612		0.389423	0.610577		0.37799	0.62201
rs3036240	0.556	0.444		0.456731	0.543269		0.519139	0.480861
rs3043804	0.508	0.492		0.661058	0.338942		0.526316	0.473684
rs3092307	0.644	0.356		0.65625	0.34375		0.684211	0.315789
rs33990282	0.692	0.308		0.680288	0.319712		0.605263	0.394737
rs35700881	0.684	0.316		0.504808	0.495192		0.688995	0.311005
rs35974596	0.476	0.524		0.399038	0.600962		0.535885	0.464115
rs3830564	0.504	0.496		0.550481	0.449519		0.523923	0.476077
rs3830885	0.424	0.576		0.377404	0.622596		0.349282	0.650718
rs3993057	0.392	0.608		0.396635	0.603365		0.442584	0.557416
rs4019986	0.576	0.424		0.533654	0.466346		0.421053	0.578947
rs55714089	0.36	0.64		0.451923	0.548077		0.318182	0.681818
rs5821525	0.524	0.476		0.473558	0.526442		0.57177	0.42823
rs5822909	0.412	0.588		0.415865	0.584135		0.363636	0.636364
rs5825145	0.364	0.636		0.389423	0.610577		0.344498	0.655502
rs5852131	0.536	0.464		0.394231	0.605769		0.437799	0.562201
rs5882232	0.356	0.644		0.387019	0.612981		0.165072	0.834928
rs5892949	0.684	0.316		0.5	0.5		0.62201	0.37799
rs6144473	0.396	0.604		0.466346	0.533654		0.57177	0.42823
rs63064161	0.352	0.648		0.545673	0.454327		0.375598	0.624402
rs63136060	0.456	0.544		0.555288	0.444712		0.533493	0.466507
rs67941259	0.52	0.48		0.442308	0.557692		0.660287	0.339713
rs79287422	0.444	0.556		0.430288	0.569712		0.550239	0.449761

## Sheet: ST7-FP
Supplementary Table S7 | Forensic parameters including PIC, PM, PD, He, Ho, PE and TPI of 43 A-DIPs of Chinese Yunnan Yi, Hani and Miao groups.
Locus	Yunnan Yi									Yunnan Hani									Yunnan Miao
	Sample size	PIC	PM	PD	He	Ho	PE	TPI		Sample size	PIC	PM	PD	He	Ho	PE	TPI		Sample size	PIC	PM	PD	He	Ho	PE	TPI
rs10533337	125	0.338852	0.406208	0.593792	0.434024	0.392	0.10913	0.822368		208	0.346852	0.392335	0.607665	0.447637	0.394231	0.110451	0.825397		209	0.257489	0.530231	0.469769	0.304292	0.315789	0.0702379	0.730769
rs10537321	125	0.374936	0.385728	0.614272	0.50188	0.52	0.205608	1.04167		208	0.374792	0.380362	0.619638	0.500788	0.509615	0.196053	1.01961		209	0.360282	0.387606	0.612394	0.472514	0.464115	0.157984	0.933036
rs10540867	125	0.372281	0.371008	0.628992	0.496578	0.48	0.170592	0.961538		208	0.374167	0.376664	0.623336	0.499537	0.5	0.1875	1		209	0.367473	0.381882	0.618118	0.486329	0.483254	0.173263	0.967593
rs10541072	125	0.35582	0.406208	0.593792	0.464867	0.488	0.177214	0.976562		208	0.366517	0.387019	0.612981	0.484476	0.490385	0.179224	0.981132		209	0.355005	0.390536	0.609464	0.4626	0.444976	0.143721	0.900862
rs10544053	125	0.367136	0.384704	0.615296	0.486458	0.488	0.177214	0.976562		208	0.349394	0.412676	0.587324	0.452259	0.475962	0.167319	0.954128		209	0.374633	0.356104	0.643896	0.500465	0.454545	0.150729	0.916667
rs10555133	125	0.374423	0.357056	0.642944	0.500851	0.456	0.151815	0.919118		208	0.373121	0.369684	0.630316	0.497451	0.480769	0.171221	0.962963		209	0.357087	0.379501	0.620499	0.46649	0.421053	0.127245	0.863636
rs10555434	125	0.3648	0.378944	0.621056	0.481928	0.464	0.157896	0.932836		208	0.364087	0.398807	0.601193	0.479785	0.504808	0.191742	1.00971		209	0.362038	0.378952	0.621048	0.475853	0.449761	0.147194	0.908696
rs10573809	125	0.363064	0.388928	0.611072	0.478586	0.48	0.170592	0.961538		208	0.372188	0.375925	0.624075	0.495598	0.490385	0.179224	0.981132		209	0.372463	0.425379	0.574621	0.496139	0.574163	0.261016	1.17416
rs10584875	125	0.3746	0.3408	0.6592	0.501205	0.4	0.11392	0.833333		208	0.372439	0.354706	0.645294	0.496096	0.4375	0.138414	0.888889		209	0.371954	0.400929	0.599071	0.495129	0.535885	0.220876	1.07732
rs10588341	125	0.374936	0.377152	0.622848	0.50188	0.504	0.191024	1.00806		208	0.370093	0.365893	0.634107	0.491462	0.456731	0.152364	0.920354		209	0.355713	0.415856	0.584144	0.46392	0.507177	0.193858	1.01456
rs10589141	125	0.362141	0.387264	0.612736	0.476819	0.472	0.164153	0.94697		208	0.367399	0.380917	0.619083	0.486191	0.480769	0.171221	0.962963		209	0.347988	0.393878	0.606122	0.449692	0.411483	0.121057	0.849593
rs140025863	125	0.374856	0.353344	0.646656	0.501719	0.448	0.145909	0.905797		208	0.374717	0.35674	0.64326	0.500637	0.456731	0.152364	0.920354		209	0.366599	0.375518	0.624482	0.48463	0.464115	0.157984	0.933036
rs142159306	125	0.367136	0.392512	0.607488	0.486458	0.504	0.191024	1.00806		208	0.370093	0.369591	0.630409	0.491462	0.466346	0.159712	0.936937		209	0.366143	0.406607	0.593393	0.483747	0.526316	0.211583	1.05556
rs142281120	125	0.374936	0.377152	0.622848	0.50188	0.504	0.191024	1.00806		208	0.373516	0.399408	0.600592	0.498239	0.538462	0.223427	1.08333		209	0.374427	0.364026	0.635974	0.500052	0.473684	0.165494	0.95
rs142392113	125	0.374936	0.395072	0.604928	0.50188	0.536	0.220989	1.07759		208	0.374532	0.353689	0.646311	0.500266	0.447115	0.145266	0.904348		209	0.374174	0.405554	0.594446	0.499547	0.550239	0.235365	1.1117
rs142623177	125	0.373057	0.394048	0.605952	0.49812	0.528	0.213197	1.05932		208	0.372905	0.36802	0.63198	0.497023	0.475962	0.167319	0.954128		209	0.338764	0.415398	0.584602	0.433169	0.430622	0.13366	0.878151
rs144537609	125	0.374423	0.370368	0.629632	0.500851	0.488	0.177214	0.976562		208	0.3743	0.365246	0.634754	0.499803	0.475962	0.167319	0.954128		209	0.374031	0.385728	0.614272	0.49926	0.516746	0.202578	1.03465
rs146880183	125	0.374856	0.381504	0.618496	0.501719	0.512	0.198218	1.02459		208	0.374948	0.38799	0.61201	0.501101	0.524038	0.209414	1.05051		209	0.369796	0.373183	0.626817	0.490872	0.473684	0.165494	0.95
rs147682692	125	0.375	0.355904	0.644096	0.502008	0.456	0.151815	0.919118		208	0.355521	0.384292	0.615708	0.463566	0.427885	0.131802	0.87395		209	0.374719	0.354227	0.645773	0.500637	0.449761	0.147194	0.908696
rs16646	125	0.373395	0.398144	0.601856	0.498795	0.536	0.220989	1.07759		208	0.361909	0.372273	0.627727	0.475614	0.427885	0.131802	0.87395		209	0.374174	0.373137	0.626863	0.499547	0.492823	0.181297	0.985849
rs201844336	125	0.362141	0.402112	0.597888	0.476819	0.504	0.191024	1.00806		208	0.362474	0.390394	0.609606	0.476691	0.480769	0.171221	0.962963		209	0.35967	0.394703	0.605297	0.471355	0.478469	0.169345	0.958716
rs3036240	125	0.371844	0.368448	0.631552	0.495711	0.472	0.164153	0.94697		208	0.373121	0.369684	0.630316	0.497451	0.480769	0.171221	0.962963		209	0.374633	0.392734	0.607266	0.500465	0.5311	0.216193	1.06633
rs3043804	125	0.374936	0.395072	0.604928	0.50188	0.536	0.220989	1.07759		208	0.347715	0.398622	0.601378	0.449201	0.427885	0.131802	0.87395		209	0.374307	0.370619	0.629381	0.499811	0.488038	0.177246	0.976636
rs3092307	125	0.353404	0.377536	0.622464	0.460369	0.376	0.0999796	0.801282		208	0.349394	0.398438	0.601562	0.452259	0.4375	0.138414	0.888889		209	0.338764	0.412742	0.587258	0.433169	0.421053	0.127245	0.863636
rs33990282	125	0.335418	0.408128	0.591872	0.427984	0.36	0.0913794	0.78125		208	0.340383	0.406851	0.593149	0.43604	0.408654	0.119269	0.845528		209	0.363674	0.377533	0.622467	0.478985	0.454545	0.150729	0.916667
rs35700881	125	0.338852	0.413376	0.586624	0.434024	0.424	0.129197	0.868056		208	0.374977	0.385216	0.614784	0.501158	0.519231	0.204889	1.04		209	0.336729	0.432339	0.567661	0.429589	0.4689	0.161707	0.941441
rs35974596	125	0.374423	0.441152	0.558848	0.500851	0.6	0.29088	1.25		208	0.364599	0.371533	0.628467	0.480769	0.442308	0.14181	0.896552		209	0.373709	0.376388	0.623612	0.498617	0.497608	0.185415	0.995238
rs3830564	125	0.374984	0.381248	0.618752	0.501976	0.512	0.198218	1.02459		208	0.372439	0.38762	0.61238	0.496096	0.514423	0.200435	1.0297		209	0.374427	0.387606	0.612394	0.500052	0.521531	0.207045	1.045
rs3830885	125	0.369157	0.377152	0.622848	0.49041	0.48	0.170592	0.961538		208	0.359518	0.407498	0.592502	0.471073	0.504808	0.191742	1.00971		209	0.351252	0.395893	0.604107	0.455658	0.440191	0.140308	0.893162
rs3993057	125	0.363064	0.363328	0.636672	0.478586	0.4	0.11392	0.833333		208	0.364087	0.403892	0.596108	0.479785	0.514423	0.200435	1.0297		209	0.371682	0.378082	0.621918	0.49459	0.492823	0.181297	0.985849
rs4019986	125	0.369157	0.370496	0.629504	0.49041	0.464	0.157896	0.932836		208	0.373865	0.360253	0.639747	0.498934	0.461538	0.156006	0.928571		209	0.36869	0.381699	0.618301	0.488704	0.488038	0.177246	0.976636
rs55714089	125	0.354632	0.429376	0.570624	0.462651	0.528	0.213197	1.05932		208	0.372678	0.352764	0.647236	0.496571	0.432692	0.135079	0.881356		209	0.339757	0.407523	0.592477	0.434925	0.406699	0.118045	0.842742
rs5821525	125	0.374423	0.363328	0.636672	0.500851	0.472	0.164153	0.94697		208	0.3743	0.354151	0.645849	0.499803	0.447115	0.145266	0.904348		209	0.369796	0.365674	0.634326	0.490872	0.454545	0.150729	0.916667
rs5822909	125	0.367136	0.353984	0.646016	0.486458	0.392	0.10913	0.822368		208	0.367821	0.36691	0.63309	0.487013	0.447115	0.145266	0.904348		209	0.355713	0.394336	0.605664	0.46392	0.45933	0.154325	0.924779
rs5825145	125	0.35582	0.399168	0.600832	0.464867	0.472	0.164153	0.94697		208	0.362474	0.378883	0.621117	0.476691	0.451923	0.148784	0.912281		209	0.34965	0.417596	0.582404	0.452721	0.488038	0.177246	0.976636
rs5852131	125	0.373701	0.375616	0.624384	0.499406	0.496	0.184024	0.992063		208	0.363563	0.397374	0.602626	0.478777	0.5	0.1875	1		209	0.371101	0.394199	0.605801	0.493443	0.521531	0.207045	1.045
rs5882232	125	0.353404	0.377536	0.622464	0.460369	0.376	0.0999796	0.801282		208	0.361909	0.424972	0.575028	0.475614	0.543269	0.228246	1.09474		209	0.237656	0.560266	0.439734	0.276307	0.291866	0.0602507	0.706081
rs5892949	125	0.338852	0.403776	0.596224	0.434024	0.376	0.0999796	0.801282		208	0.375	0.361825	0.638175	0.501205	0.471154	0.163483	0.945455		209	0.35967	0.408438	0.591562	0.471355	0.507177	0.193858	1.01456
rs6144473	125	0.36395	0.377536	0.622464	0.480289	0.456	0.151815	0.919118		208	0.373865	0.350407	0.649593	0.498934	0.432692	0.135079	0.881356		209	0.369796	0.362331	0.637669	0.490872	0.444976	0.143721	0.900862
rs63064161	125	0.352136	0.396864	0.603136	0.458024	0.448	0.145909	0.905797		208	0.372905	0.372273	0.627727	0.497023	0.485577	0.175189	0.971963		209	0.359045	0.386324	0.613676	0.470173	0.454545	0.150729	0.916667
rs63136060	125	0.373057	0.356928	0.643072	0.49812	0.448	0.145909	0.905797		208	0.371924	0.374214	0.625786	0.495076	0.485577	0.175189	0.971963		209	0.373876	0.378448	0.621552	0.49895	0.502392	0.189602	1.00481
rs67941259	125	0.3746	0.348736	0.651264	0.501205	0.432	0.134603	0.880282		208	0.371649	0.381657	0.618343	0.494532	0.5	0.1875	1		209	0.347988	0.389941	0.610059	0.449692	0.392344	0.109333	0.822835
rs79287422	125	0.371844	0.383296	0.616704	0.495711	0.504	0.191024	1.00806		208	0.370093	0.397605	0.602395	0.491462	0.524038	0.209414	1.05051		209	0.372463	0.365949	0.634051	0.496139	0.4689	0.161707	0.941441
Note: Polymorphism information content, PIC; matching probability, PM; power of discrimination, PD; heterozygosity, He; observed heterozygosity, Ho; power of exclusion, PE; and typical paternity index, TPI.

## Sheet: ST8
Supplementary Table S8 | The CPM, TDP and CPE values of 43 A-DIPs panel of Yunnan Yi, Hani and Miao groups and 28 reference populations.
Population	Continent	CPM*	TDP*	CPE*
ACB	Africa	2.65181e-17	1	0.99897
ASW	Africa	1.93091e-17	1	0.999533
ESN	Africa	4.73926e-16	1	0.998451
GWD	Africa	1.55194e-16	1	0.998866
LWK	Africa	1.62482e-16	1	0.999149
MSL	Africa	3.88049e-16	1	0.998304
YRI	Africa	7.84826e-16	1	0.999112
CLM	America	2.21642e-18	1	0.999537
MXL	America	7.20174e-18	1	0.999818
PEL	America	6.80066e-17	1	0.998183
PUR	America	1.06619e-18	1	0.999745
CDX	East Asia	5.03893e-18	1	0.999933
CHB	East Asia	4.33444e-18	1	0.999963
CHS	East Asia	2.297e-18	1	0.999932
CSH	East Asia	1.17212e-18	1	0.999887
JPT	East Asia	1.53238e-18	1	0.999898
KHV	East Asia	2.39026e-18	1	0.999913
NWH	East Asia	8.52971e-19	1	0.999852
YNH	East Asia	8.24299e-19	1	0.999629
YNM	East Asia	4.21721e-18	1	0.999582
YNY	East Asia	1.11433e-18	1	0.99961
CEU	Europe	9.18093e-18	1	0.999501
FIN	Europe	1.00341e-17	1	0.999681
GBR	Europe	1.00004e-17	1	0.999573
IBS	Europe	1.03473e-17	1	0.999727
TSI	Europe	9.3352e-18	1	0.999688
BEB	South Asia	2.74421e-18	1	0.99968
GIH	South Asia	3.02579e-18	1	0.999578
ITU	South Asia	2.54639e-18	1	0.999605
PJL	South Asia	2.11263e-18	1	0.999568
STU	South Asia	1.92618e-18	1	0.999578
As a Whole		1.74469e-19	1	0.999586
Note: "As a whole" indicated the CPM and TDP values which were calculated as a whole of all the genotypes from 31 continental populations. cumulative match probability CPM; total discrimination power TDP; combined probability of exclusion CPE

## Sheet: ST9-In values
Supplementary Table S9 | The In values of pairwise population comparisons in43 A-DIPs between the Yunnan Yi group and the rest 30 worldwide populations (Yunnan Miao, Yunnan Hani and 28 reference populations).
Locus	Cluster	Africa								America					East Asia										Europe						South Asia
		ACB	ASW	ESN	GWD	LWK	MSL	YRI		CLM	MXL	PEL	PUR		CDX	CHB	CHS	CSH	JPT	KHV	NWH	YNH	YNY		CEU	FIN	GBR	IBS	TSI		BEB	GIH	ITU	PJL	STU
rs33990282	Ⅰ	0.0547951	0.0589352	0.0862824	0.0941387	0.0776843	0.103003	0.0804864		0.0153618	0.0224365	0.0672918	0.021195		0.00097431	0.0140252	0.0125701	0.0137897	0.0110411	0.0138299	0.00833419	7.9618e-05	0.00413418		0.00669871	0.00556819	0.00107798	0.00988487	0.0017886		0.000945596	4.20102e-06	0.00142952	0.00109807	0.00114169
rs3830885	Ⅰ	0.0025672	0.00682748	0.0176205	0.0101921	0.00389064	0.0217638	0.0170828		0.0121846	0.000881388	0.0152809	0.0103048		0.00180874	0.000259798	4.84516e-05	0.000903185	0.00032165	1.43157e-05	0.00199331	0.00113067	0.00294614		0.042958	0.046222	0.0436451	0.0216143	0.0381238		0.0304969	0.0248912	0.0252211	0.0355998	0.0179446
rs10541072	Ⅱ	0.126867	0.0908084	0.147163	0.19826	0.158562	0.188347	0.148081		0.00874034	0.000189091	0.0119763	0.0138117		0.00160856	0.00276936	0.00323374	0.0105862	0.00128762	0.000117093	0.00482266	0.00105177	4.10783e-06		0.0116406	0.00575713	0.00733177	0.0399801	0.0244929		0.0190848	0.0297984	0.0147305	0.019944	0.0139053
rs10589141	Ⅱ	0.0774233	0.0635809	0.115234	0.108394	0.138536	0.0826867	0.135845		0.00761832	0.0033326	0.00636589	0.00353175		1.0511e-05	0.00239323	0.000359574	0.000814079	0.00749303	0.0038401	0.00626081	0.00033749	0.00125988		0.00561597	0.00136192	4.16805e-05	4.43319e-05	0.00201987		0.0335293	0.0675133	0.0439012	0.0364995	0.0409183
rs147682692	Ⅱ	0.0323129	0.032631	0.0558884	0.0385696	0.0409282	0.0869825	0.0625652		1.41471e-05	0.000764301	0.00392859	4.62328e-05		0.000709347	0.000106068	4.53563e-05	0.000745706	0.00115882	0.000114815	8.62579e-05	0.00959988	0.000140267		0.000817802	0.000114815	0.000968252	0.00132517	0.00185314		0.000152163	0.000106068	0.00236791	0.000339353	0.00173713
rs3036240	Ⅱ	0.0393483	0.0307709	0.0373585	0.045806	0.0290344	0.0619181	0.0448646		0.00785308	0.000533622	0.00622663	0.00157377		0.00603619	0.0077041	0.00319149	0.00868288	0.00542617	0.00253766	0.0127537	0.00493612	0.000683392		0.00465524	0.0101051	0.0112191	0.0134589	0.00797259		0.00157377	0.0117844	0.00157377	0.00381348	0.00217129
rs144537609	Ⅲ	5.024e-06	0.00125105	0.00301558	0.000125701	9.67065e-05	0.00860955	0.000187771		0.0108532	0.0454131	0.116367	0.00915267		0.00392918	0.00271323	0.00113552	0.00095549	4.59272e-05	7.86317e-07	0.00214929	2.99004e-06	0.00151888		0.00607012	0.000422177	0.00357404	0.0121781	0.0114397		0.000804586	0.0026352	0.00813017	0.000785331	0.0229003
rs201844336	Ⅲ	0.032286	0.0205868	0.0409626	0.0916917	0.0654422	0.0581978	0.0283585		0.00636589	0.000899105	0.000887338	0.00583656		0.00417518	6.42963e-08	7.53905e-05	0.000467882	0.00179734	0.000462374	9.53668e-05	1.06535e-06	5.29991e-05		0.000505349	1.85189e-05	0.00237477	1.17714e-08	0.000294533		0.00119164	0.00176655	0.000766596	0.000613266	0.000101954
rs35700881	Ⅲ	0.00192599	0.0147183	0.00184597	0.0049371	0.00946591	0.00202125	3.74471e-05		0.100485	0.0191235	0.0378987	0.0401048		0.0196972	0.0245249	0.01764	0.0167535	0.00850185	0.0248268	0.0194285	0.0167563	1.44925e-05		0.0628311	0.061009	0.0682991	0.0722979	0.0722979		0.0273498	0.0278226	0.0235336	0.027434	0.0214755
rs4019986	Ⅲ	0.00806347	0.00077953	0.00937768	0.00649477	0.00601291	0.0130588	0.00699064		0.0352256	0.0144822	0.0374967	0.00833329		0.000968351	0.0083998	0.00290766	0.00355191	0.0157505	0.00253576	0.00967283	0.000907798	0.012053		0.0148649	0.0413806	0.00721958	0.00593188	0.0107103		0.0385404	0.0347494	0.0275518	0.0450834	0.0179446
rs5825145	Ⅲ	0.0668434	0.065806	0.0879482	0.130587	0.0832492	0.125249	0.102084		0.00172596	0.0128751	0.0405889	0.00128762		0.00803956	0.0146736	0.0129916	0.00901942	0.00491528	0.00336325	0.00377866	0.000344137	0.000207852		0.00424564	0.00336325	4.976e-05	0.0022702	0.00763225		0.00315368	0.00588394	0.00639448	0.00322172	0.00879534
rs6144473	Ⅲ	0.0148352	0.0105901	0.0201287	0.0204101	3.36708e-05	0.0234627	0.0253937		0.0256047	0.00543856	0.0282631	0.00258718		0.00158408	0.000860422	0.00191175	0.00263213	0.000256844	0.00240491	5.93775e-07	0.00252437	0.0155447		0.00476274	0.00287785	0.00678937	0.0046881	0.00135111		0.0132313	0.00363712	0.0110503	0.0026982	0.00214411
rs10537321	Ⅳ	0.0519605	0.0300263	0.0398438	0.0177315	0.0543754	0.0509035	0.0535411		0.000173118	0.000494358	0.0300002	0.000868345		0.00445387	0.00103475	0.000506135	0.000155704	0.000868345	0.00352807	0.000242784	2.06385e-05	0.00634667		0.00487968	0.0122042	0.0027945	0.0077147	0.00656581		0.000192642	4.94832e-06	0.000528681	0.00122054	0.00933707
rs10540867	Ⅳ	0.0131836	0.0125863	0.0541299	0.0421844	0.02492	0.0339017	0.0424986		0.0101924	0.00058717	0.0172248	0.00221077		0.00128876	0.0084365	0.00596812	0.00210824	3.84628e-05	0.00261149	0.00392977	0.00327338	0.000593688		0.0492684	0.0134102	0.0402432	0.0281931	0.016918		0.000859799	0.00456966	0.00692358	0.00139541	0.0119169
rs142392113	Ⅳ	0.0805197	0.0397368	0.12733	0.0608325	0.119169	0.132482	0.110358		0.00128189	0.00109457	0.00589377	5.09626e-06		0.000811053	0.000375955	0.00212846	0.000872869	0.00101141	0.00202561	8.80314e-06	9.3036e-05	0.000674184		0.00713966	0.00167216	0.0101338	0.0103098	0.0117597		0.0491016	0.0144641	0.025279	0.0139503	0.025279
rs16646	Ⅳ	0.0962542	0.0651938	0.122309	0.111931	0.0547805	0.107265	0.132038		0.00060274	3.84771e-05	0.00329844	0.00308128		0.00515487	0.00166168	0.000242447	0.000191753	0.00205239	0.00131908	2.46732e-06	0.00272964	0.00236257		0.00588473	0.00647066	0.0061002	0.00623715	0.00201468		0.00346499	0.00818806	0.00652378	0.000255835	0.00271182
rs5821525	Ⅳ	0.0388462	0.0173946	0.0683037	0.0363547	0.0565924	0.0414355	0.0546236		0.00386819	0.00108245	0.0287553	0.000104981		4.16294e-06	0.00120325	0.000405159	0.000378873	0.00382214	0.000766677	0.00136551	0.00127276	0.00115202		0.0218986	0.00317106	0.0283622	0.0338541	0.0275483		0.000288194	0.00680238	0.00343799	0.0138047	0.00877929
rs5892949	Ⅳ	0.000349987	0.00025781	0.0102378	0.000224669	0.00141359	0.00159774	0.012409		0.0229328	0.00889884	0.0187515	0.0255172		0.0105241	0.0194925	0.0119704	0.00765843	0.00788479	0.00126516	0.0138483	0.01764	0.00212204		0.0282828	0.0724288	0.0526902	0.0490834	0.0520847		0.000413252	0.00287171	0.00835465	0.00855428	0.000578726
rs67941259	Ⅳ	0.0177739	0.0083945	0.0339701	0.0535345	0.0439346	0.0348554	0.0264444		0.0298481	0.00953142	0.00467556	0.0202308		0.00313966	1.69931e-07	0.000116176	0.000169227	0.000396045	0.00248987	1.24402e-06	0.00302541	0.0102103		0.0542269	0.0904488	0.0557178	0.0688217	0.0645758		0.0220102	0.0250189	0.0220611	0.0260147	0.0220611
rs10555133	Ⅴ	0.00215828	0.00161337	7.22646e-06	0.000694929	0.00110107	0.00016428	0.000410038		0.0010285	0.000131156	0.00249522	7.41356e-10		3.10264e-05	0.00019474	0.000552969	0.0016081	0.0019524	0.00241503	0.00179132	0.00226513	0.00594311		0.00301558	0.000231283	0.00873417	0.000517807	0.0058603		0.00441194	0.000288194	0.00477537	0.00289943	0.00579192
rs10555434	Ⅴ	0.0188895	0.0151857	0.0106484	0.0139204	0.00181273	0.0324359	0.0288576		0.0172353	0.00674813	0.0407049	0.000918103		0.00325146	0.00161982	0.00018756	9.0045e-05	0.00193184	8.48842e-06	0.00139131	5.90723e-06	8.1039e-05		0.00181273	0.000303249	0.00965382	0.000130647	0.000614829		0.00696023	0.0141875	0.012688	0.00800882	0.0097587
rs10588341	Ⅴ	0.000270723	0.00217906	0.0023136	3.20024e-05	2.5586e-05	0.000765313	0.00252062		0.00128189	0.00795263	0.00801212	0.00216466		9.12798e-05	1.46035e-06	1.9765e-05	0.000217627	5.09626e-06	0.0013909	0.0002436	0.00191698	0.0106353		0.000553132	0.00171551	0.00463648	0.00103106	0.00472207		0.00126305	8.26205e-05	0.000136437	8.2418e-05	4.79973e-06
rs142623177	Ⅴ	0.000162055	0.000732566	0.000511702	0.00117478	0.000139413	0.000111047	0.000970194		0.000558273	0.0022766	0.00415164	0.00856022		0.00475635	0.00201904	6.6042e-06	0.00123649	0.00340392	0.00348913	7.44484e-06	1.41094e-06	0.0104138		0.00496454	0.00206354	0.000970194	1.90352e-06	0.000970194		0.0064899	0.0245597	0.00144983	0.001483	0.00144983
rs3830564	Ⅴ	0.0298765	0.0340084	0.0525725	0.022992	0.0320816	0.00802965	0.0399545		0.00531568	0.00171973	0.000929745	3.26209e-07		8.00015e-06	0.00165222	0.000954159	0.000442016	0.0084695	0.000664084	0.00125104	0.00108384	0.00019864		0.000346372	0.00528181	0.00455853	0.000187644	0.000162362		0.000756885	0.000118919	0.000174985	0.000243157	0.000278759
rs3993057	Ⅴ	0.0112929	0.00426829	0.00896691	0.00855416	0.00200461	0.000100468	0.00994756		0.00650375	0.00191539	0.00155694	0.00156011		0.000750032	0.00820499	0.0100782	0.00556953	0.0115345	0.000254718	0.0061182	1.12421e-05	0.00131599		0.00647324	0.00537805	0.00716423	0.00192447	0.0168151		0.0027314	0.00317376	0.00150244	0.000837832	0.000614499
rs55714089	Ⅴ	0.0369678	0.0231317	0.0386906	0.0295634	0.0147545	0.0305788	0.0539674		0.0507109	0.0520979	0.0658396	0.0329959		0.0025734	0.00146085	0.00155355	1.63395e-06	0.00208933	0.00102739	0.000212922	0.00438722	0.000975864		0.0224781	0.0122802	0.019268	0.0286802	0.0439351		0.0447837	0.0473094	0.0669889	0.0547663	0.0613675
rs5822909	Ⅴ	0.034415	0.0224466	0.0231685	0.0370897	0.0096365	0.0340631	0.0355364		0.0246705	0.0166093	0.0566689	0.0121145		0.00157726	0.000317112	0.000233152	0.00196595	3.441e-05	0.00306687	0.00149331	7.69874e-06	0.00123213		0.0290878	0.0189561	0.0386547	0.0118217	0.0221333		0.0351167	0.0172293	0.0356888	0.0302815	0.0268073
rs5882232	Ⅴ	0.0138625	0.0173985	0.00281889	0.0253311	0.00321402	0.00979242	0.0166741		0.0230256	0.0232755	0.0114984	0.0328029		7.35823e-07	0.0106285	0.00393717	0.00128134	0.00630153	0.00363438	0.00462604	0.000515228	0.0240831		0.0711587	0.0507441	0.0521112	0.0511347	0.0609494		0.0284367	0.0161238	0.0120972	0.0195199	0.0106285
rs63064161	Ⅴ	0.00769145	0.00177438	0.000729592	0.000438453	0.000462685	8.77667e-05	1.25489e-05		0.0195097	0.0224925	0.0130651	0.00985483		0.00112178	0.0135184	0.00205356	0.0105355	0.00232034	0.0039989	0.00789706	0.01908	0.000300791		0.0487377	0.0253852	0.0244207	0.0183838	0.0231142		0.0181258	0.0316399	0.0271202	0.0203461	0.0217223
rs10544053	Ⅵ	0.0011838	0.00112442	0.0100149	0.00219816	0.000278117	1.93549e-05	0.000401501		4.31584e-06	0.00624839	0.00111527	1.10161e-06		0.000323168	0.00529768	0.00390747	0.00041564	0.00149973	3.27875e-05	6.57595e-06	0.00247936	0.00240048		4.37133e-06	2.66207e-05	1.60479e-05	0.000964213	0.000164442		0.000835496	0.000974557	4.70843e-05	0.00194604	2.8569e-08
rs140025863	Ⅵ	0.0118936	0.00924934	0.00533806	0.00876991	0.0194827	0.000282407	0.0102069		0.000149991	0.0286766	0.0369581	0.00127462		0.00431822	0.000493637	2.48586e-05	0.00112298	0.000234953	8.79393e-05	0.000364801	0.000415563	0.00533806		0.00137483	0.000145374	0.00349663	0.00560861	0.00780579		0.0028951	0.00449663	0.000857973	0.00144202	0.00367612
rs146880183	Ⅵ	0.00117527	0.01169	0.00588088	0.00508824	0.00264442	0.00567976	0.0102069		0.0021301	0.000196284	0.00141574	0.0141069		0.00412318	0.00247505	0.000140495	0.00244862	0.00355481	4.9697e-06	0.0063778	1.1469e-05	0.00352552		0.0216654	0.0174301	0.0150874	0.0110924	0.0195719		0.00110002	0.000658067	0.00988906	0.0102923	0.000249507
rs3092307	Ⅵ	0.0195199	0.0144911	0.0106285	0.00878973	0.0106285	0.00378876	0.00543426		0.0695957	0.018509	0.000775114	0.0613147		0.00118435	0.00169484	0.00012858	0.00246288	0.00742501	0.0066828	0.00597696	8.24687e-05	0.000906451		0.0865366	0.0962859	0.0748795	0.0797797	0.102215		0.0257264	0.051754	0.0539924	0.0740875	0.0444623
rs35974596	Ⅵ	0.000262977	0.00589462	9.67065e-05	0.00210806	0.00984399	0.000867525	5.11917e-05		0.000172886	0.000785331	0.0149347	0.00473282		0.000604102	0.000942855	0.00256828	0.000415597	0.00260131	0.00536008	0.00245082	0.00301174	0.00179444		0.00841513	0.0259736	0.0120614	0.0261191	0.00535002		0.000804586	0.00827622	9.66393e-06	0.00371539	5.33689e-05
rs79287422	Ⅵ	0.00285545	0.00292934	0.00477583	0.000132066	1.07542e-05	4.7344e-06	0.00246343		3.33901e-05	0.00106481	0.010219	0.000476051		0.00864392	0.000148664	0.00696721	0.00847085	0.00647698	0.00741922	0.000390837	9.55158e-05	0.00565424		0.00477583	0.00335758	0.000715787	4.3435e-05	0.00109338		0.00121537	0.0109919	0.00138163	0.00585044	4.03942e-06
rs10533337	Ⅶ	0.01764	0.0147183	0.00154232	0.0085241	0.00812521	0.0274767	0.0143584		0.0229328	0.00305095	0.012582	0.0300025		1.01023e-05	0.0111371	0.00522093	0.00955773	0.00980284	0.0109048	0.00906205	0.000239904	0.0112219		0.0592184	0.0358897	0.0563723	0.0393462	0.0342979		0.00699447	0.00128831	0.00177215	0.00603402	0.002086
rs10573809	Ⅶ	0.00433946	0.00782346	0.00392413	3.60302e-06	0.00141375	0.000514663	0.000208775		0.012243	0.0109058	0.000816156	0.0190529		0.00151117	0.00591304	0.00540795	0.00444759	0.000854458	0.00705868	0.00653897	0.00156011	0.0126156		0.0383511	0.0660254	0.0574864	0.0361469	0.0204367		0.00572135	7.59719e-07	0.000614499	0.00772796	0.000452971
rs10584875	Ⅶ	0.00508776	0.00954023	0.00156969	0.00269558	0.0018262	0.00682771	0.0119349		0.0101037	0.00170669	0.0236183	0.00257942		0.00154213	0.000281762	0.00109754	0.000308197	0.000271842	0.000830053	0.000518384	0.00248815	0.000616939		0.00695771	4.90402e-05	0.00464178	0.00348502	0.00478494		0.00458917	0.0101306	0.00644861	0.00537017	0.00238576
rs142159306	Ⅶ	0.000211008	0.000373289	3.27875e-05	0.000517527	0.000767471	0.00545176	1.09015e-05		9.40419e-05	0.00193604	0.000458963	6.30659e-05		0.000282342	0.00011835	2.69353e-06	0.000623123	0.00177492	0.0009858	0.00236178	0.00017151	1.45303e-05		0.00703793	0.000716869	0.000140894	0.00276806	0.00390747		0.0044372	0.0242379	0.0164967	0.0138643	0.010827
rs142281120	Ⅶ	2.92113e-06	0.00407497	0.000526337	3.60977e-07	0.0027242	0.00224016	0.00266198		0.0185104	0.0167279	0.0300002	0.000805832		0.00105153	0.000156808	5.24349e-06	0.000417742	0.00131648	3.20024e-05	0.000524797	0.000465029	0.000509769		0.0220907	0.000734106	0.00933682	5.53571e-06	0.000118155		2.38986e-06	0.00103475	4.79973e-06	0.000405796	0.00129788
rs3043804	Ⅶ	8.72333e-05	0.000850936	0.00090672	0.0017141	0.000526337	0.000497254	1.73479e-05		8.87031e-05	0.00521982	0.0439518	0.00131648		0.0019283	3.20024e-05	0.00173156	3.26396e-05	0.000679269	0.00197968	0.000309702	0.0121128	0.000167941		0.00917075	0.000148997	0.0134474	0.00472207	0.000649748		0.00271768	0.00033813	0.00250111	0.00179392	0.00506113
rs5852131	Ⅶ	0.00107835	6.53335e-05	0.00153302	0.00287737	0.000192839	0.00087812	5.33693e-05		0.0154335	0.0386339	0.0649276	0.00314527		0.00683233	0.0049228	0.00631693	0.0121419	0.0087902	0.000479821	0.00976318	0.0101334	0.00483284		0.000125189	0.00626795	0.00466034	0.00843148	0.00843148		0.00240614	0.0010981	0.00384739	0.00089925	0.00384739
rs63136060	Ⅶ	0.00121305	0.000970194	0.00914848	0.000253355	0.00089138	0.000106989	0.0100342		0.00837188	0.0131194	0.0324526	0.000970194		0.00251496	0.00171729	0.000260098	9.10052e-05	8.38174e-06	2.13487e-05	0.00158138	0.00493786	0.00300591		0.000237377	1.06638e-06	1.49852e-05	0.00168555	0.00196767		0.0218563	0.00304388	0.0101519	0.00685621	0.00945621
Note: The background colors from dark to light indicated the In values from high to low. The "cluster" indicated the clustering results (Fig. 1a) of DIP allelic frequency heatmap. Yunnan Yi, YNY; Yunnan Hani, YNH; Yunnan Miao, YNM; Northwest Hui, NWH; Shannan Han, CSH; Beijing Han Chinese, CHB; Southern Han Chinese, CHS; Xishuangbanna Dai Chinese,CDX; Tokyo Japanese, JPT; Ho Chi Minh Kinh, KHV; A…

## Sheet: ST10-In values
Supplementary Table S10 | The In values of pairwise population comparisons in 43 A-DIPs between the Yunnan Hani group and the rest 30 worldwide populations (Yunnan Miao, Yunnan Yi and 28 reference populations).
Locus	Cluster	Africa								America					East Asia										Europe						South Asia
		ACB	ASW	ESN	GWD	LWK	MSL	YRI		CLM	MXL	PEL	PUR		CDX	CHB	CHS	CSH	JPT	KHV	NWH	YNH	YNY		CEU	FIN	GBR	IBS	TSI		BEB	GIH	ITU	PJL	STU
rs33990282	Ⅰ	0.0508093	0.0548072	0.0813386	0.0889914	0.0729771	0.0976393	0.0757004		0.0132464	0.0198729	0.0628936	0.0187039		0.000497067	0.0120061	0.0106614	0.011788	0.00925576	0.0118252	0.00679122	0.00306852	7.9618e-05		0.0053224	0.00431964	0.000571891	0.0081988	0.00111402		0.000476614	4.72428e-05	0.00218284	0.00176831	0.000618555
rs3830885	Ⅰ	0.000290984	0.00240896	0.00987716	0.0045514	0.000828487	0.0130524	0.00947367		0.0206609	1.55192e-05	0.00813861	0.0181991		0.00579091	0.00247302	0.000711187	0.00405065	0.000246364	0.00139925	0.00611693	0.000427413	0.00113067		0.0576243	0.0613657	0.0584136	0.0324705	0.0520427		0.0431178	0.0364378	0.0368343	0.0491068	0.0279571
rs10541072	Ⅱ	0.106064	0.0730306	0.124935	0.17311	0.135605	0.163698	0.125792		0.00374007	0.000349115	0.0200364	0.00726933		5.90022e-05	0.000408536	0.000598251	0.00498169	1.19347e-05	0.000467178	0.00137336	0.00118725	0.00105177		0.00571514	0.00189238	0.00283798	0.0282469	0.0154736		0.0112276	0.0197656	0.00794229	0.0118915	0.00733756
rs10589141	Ⅱ	0.0678869	0.0549089	0.103764	0.0972365	0.126099	0.0728474	0.123513		0.00475674	0.00155076	0.00377761	0.00168766		0.000228897	0.000934173	3.50018e-07	0.000103307	0.00465771	0.00190302	0.00369666	0.00289939	0.00033749		0.00869295	0.000343729	0.000616298	0.000137205	0.00400491		0.0272308	0.0585847	0.0366816	0.0299227	0.0339498
rs147682692	Ⅱ	0.00682476	0.00697366	0.0197135	0.00990567	0.0111416	0.0402968	0.0238671		0.00888031	0.00496054	0.00125418	0.00831935		0.00510385	0.00769571	0.00833112	0.00500821	0.0041021	0.00762314	0.00787349	0.0120468	0.00959988		0.0159763	0.00762314	0.0166146	0.0179938	0.0198045		0.0121544	0.0117121	0.0214007	0.0135244	0.0194244
rs3036240	Ⅱ	0.0166521	0.0112	0.0153512	0.0209992	0.0101519	0.0324974	0.0203545		0.000339206	0.00222743	0.0221242	0.000938165		5.55887e-05	0.000308698	0.000190208	0.000529001	1.16542e-05	0.00039671	0.00183579	0.00194978	0.00493612		4.1336e-06	0.000922608	0.00128139	0.00211085	0.0003645		0.000938165	0.00147809	0.000938165	7.26361e-05	0.000561652
rs144537609	Ⅲ	1.57656e-05	0.00113178	0.00282893	8.99192e-05	0.000133704	0.00829303	0.000238145		0.0112144	0.0461353	0.117469	0.00948495		0.0041485	0.00253631	0.00102203	0.000851625	7.23535e-05	7.09688e-07	0.00199211	0.00165654	2.99004e-06		0.00634169	0.000496208	0.00378339	0.0125604	0.0118104		0.000709514	0.00281547	0.00844367	0.000885194	0.0234204
rs201844336	Ⅲ	0.0319221	0.0202947	0.0405543	0.0910964	0.0649323	0.0577153	0.0280169		0.00620278	0.000838299	0.000826939	0.00568039		0.00404314	6.06206e-07	5.85324e-05	0.000424305	0.00171097	0.000507815	7.62737e-05	6.90922e-05	1.06535e-06		0.00046002	1.07008e-05	0.00227536	1.30109e-06	0.000331019		0.00112149	0.00168093	0.000710528	0.000665434	8.2176e-05
rs35700881	Ⅲ	0.00736625	6.71465e-05	0.0075248	0.0035369	0.0010477	0.00718382	0.0152231		0.0366742	7.96375e-05	0.00436537	0.00514864		0.000121072	0.000753096	1.15573e-05	1.19499e-10	0.00140454	0.000807433	0.000100663	0.0177464	0.0167563		0.0151827	0.0142725	0.018001	0.0201385	0.0201385		0.00131972	0.0014266	0.000585955	0.00133852	0.000298154
rs4019986	Ⅲ	0.0143401	0.00336681	0.0160695	0.0122267	0.0115642	0.0207732	0.0129014		0.0249655	0.00816787	0.0268937	0.00375054		9.78354e-07	0.00379531	0.00056704	0.000869953	0.00913022	0.000409746	0.00466793	0.00636618	0.000907798		0.0084568	0.0302172	0.003015	0.00220372	0.00539868		0.0277837	0.0245628	0.0185502	0.0334125	0.0108239
rs5825145	Ⅲ	0.0578731	0.0569037	0.077718	0.118331	0.0732812	0.113217	0.0911171		0.00360817	0.0173818	0.0481449	0.000300639		0.00506596	0.0105481	0.00912701	0.00585087	0.00266196	0.00155754	0.00184439	0.00108655	0.000344137		0.00217511	0.00155754	0.000132197	0.000847378	0.00474324		0.00141587	0.00338727	0.00377773	0.00146162	0.00567037
rs6144473	Ⅲ	0.00515201	0.00278812	0.0084568	0.00864064	0.00197556	0.0106772	0.0120012		0.0437817	0.0153103	0.0471932	0.0101943		0.000109274	0.000437904	4.26003e-05	1.12915e-06	0.00117177	1.45138e-06	0.00260229	0.00557565	0.00252437		0.0141675	0.0107611	0.0175123	0.0140392	0.00755403		0.0042215	0.000101627	0.00302759	2.90146e-06	1.55497e-05
rs10537321	Ⅳ	0.0539919	0.0315954	0.041638	0.0189503	0.0564499	0.0529156	0.0556009		7.42136e-05	0.000716941	0.0315687	0.00115657		0.00507933	0.000763232	0.000731109	0.000289702	0.00115657	0.00408729	0.000121858	0.00564555	2.06385e-05		0.004267	0.0112269	0.0023354	0.00694013	0.00585241		0.000339368	4.57978e-05	0.000758153	0.000923899	0.0102311
rs10540867	Ⅳ	0.0293921	0.0285047	0.0827501	0.0680573	0.0458082	0.0575721	0.0684497		0.00192468	0.00662402	0.0352343	0.000104211		0.00865195	0.00120606	0.00040339	0.000127979	0.00260312	3.74511e-05	3.00768e-05	0.0066458	0.00327338		0.0275097	0.00345567	0.0208095	0.0123748	0.00534814		0.00747575	0.0155166	0.0196215	0.00892387	0.0275013
rs142392113	Ⅳ	0.0858223	0.0435869	0.133747	0.0655135	0.125421	0.138998	0.116419		0.000684476	0.00054955	0.00746224	0.000141678		0.00145308	0.000842878	0.0031101	0.00153541	0.00049109	0.00298558	4.46037e-05	0.0012678	9.3036e-05		0.00560734	0.000976734	0.0082932	0.00845257	0.00977137		0.0450272	0.0122518	0.0223413	0.0117788	0.0223413
rs16646	Ⅳ	0.129177	0.0933199	0.158415	0.146845	0.0809549	0.141611	0.169182		0.00589	0.00341514	0.0119928	0.0115772		0.000383812	0.000132138	0.00134621	0.00147555	0.00949303	0.00025417	0.00256819	0.010145	0.00272964		0.000601198	0.000798573	0.000671597	0.000717688	5.43162e-05		4.39458e-05	0.00147005	0.000817365	0.00131529	2.92614e-08
rs5821525	Ⅳ	0.0537716	0.0279409	0.0872905	0.0508583	0.0741329	0.0567826	0.071902		0.000704825	0.00469719	0.0418579	0.00210804		0.0014224	0.0049449	0.00311188	0.00303835	0.00948495	6.38528e-05	0.00526793	0.00484067	0.00127276		0.0126817	0.000426722	0.0177295	0.0221513	0.0170836		0.000349883	0.00219683	0.000528207	0.00672284	0.00337797
rs5892949	Ⅳ	0.0228938	0.0221087	0.053839	0.0217964	0.0288712	0.0296698	0.0585285		0.000353959	0.00150061	1.73017e-05	0.000740925		0.000926965	4.7135e-05	0.000556277	0.00207785	0.00196209	0.00950615	0.000232888	0.00757596	0.01764		0.00127919	0.0192641	0.00964917	0.00811134	0.00938542		0.0126914	0.00632562	0.00173713	0.00164749	0.0118705
rs67941259	Ⅳ	0.0351999	0.0213898	0.0566636	0.0808879	0.0691608	0.0577904	0.0469209		0.0140091	0.00182693	0.000179555	0.00767179		1.06209e-06	0.0029803	0.00195703	0.00176485	0.00560456	2.61345e-05	0.00314916	0.0242149	0.00302541		0.0320911	0.0615956	0.0332565	0.0437059	0.0402825		0.00879004	0.0107423	0.00882247	0.0114035	0.00882247
rs10555133	Ⅴ	1.29344e-06	5.52605e-05	0.00201673	0.000451358	0.00651439	0.00121012	0.000748414		0.00633659	0.00130689	0.00949243	0.00226772		0.00176642	0.00378568	0.00505078	0.0076756	1.16347e-05	2.40675e-06	0.0080688	0.0154888	0.00226513		0.0104802	0.00394115	0.0198054	0.00494358	0.0153556		0.000355666	0.000938165	0.000464247	3.92011e-05	0.000815876
rs10555434	Ⅴ	0.0195569	0.0157858	0.011153	0.0144956	0.00202538	0.0333026	0.0296769		0.0178736	0.00715188	0.0416711	0.00107121		0.00298066	0.00182118	0.00026003	0.000142075	0.00215116	2.85578e-05	0.00157838	4.31881e-05	5.90723e-06		0.00202538	0.000393787	0.0101349	0.000192109	0.00074122		0.00737014	0.014768	0.0132378	0.00844785	0.0102423
rs10588341	Ⅴ	0.000747456	8.41073e-06	1.86725e-05	0.00244375	0.00149997	0.000260143	4.13407e-05		6.37801e-05	0.0176096	0.0176977	0.00813916		0.00117214	0.00181272	0.00154775	0.00342419	0.00211955	4.21717e-05	0.00352488	0.0214854	0.00191698		0.0045249	0.00724623	0.0124788	0.00575172	0.0126184		6.80699e-05	0.00279443	0.00103112	0.00120491	0.00211342
rs142623177	Ⅴ	0.000193705	0.0006697	0.000459386	0.00125757	0.000112775	8.74245e-05	0.00104556		0.000615798	0.00239123	0.00430579	0.00878047		0.00459431	0.00191381	1.91003e-06	0.00115442	0.00354369	0.00335046	2.37375e-06	0.0101741	1.41094e-06		0.00513291	0.00217275	0.00104556	6.5921e-06	0.00104556		0.00668206	0.0249287	0.00154163	0.00157582	0.00154163
rs3830564	Ⅴ	0.0197008	0.023103	0.0388925	0.0141674	0.02151	0.00322316	0.0280815		0.00160289	7.31668e-05	5.91111e-06	0.00104658		0.00127796	0.0054052	4.13452e-06	0.00290815	0.0155655	5.1194e-05	0.00465835	0.000354652	0.00108384		0.000204922	0.00158428	0.00119954	0.000369709	0.00208432		0.00364888	0.000484913	0.00212889	0.000300425	0.00246058
rs3993057	Ⅴ	0.0105954	0.0038423	0.00834588	0.00794774	0.00171588	4.44964e-05	0.00929318		0.00597587	0.0016334	0.00130376	0.00130667		0.00057768	0.0076112	0.00941952	0.00508164	0.0108295	0.000158944	0.00560645	0.00108411	1.12421e-05		0.00594662	0.00489878	0.00660982	0.00164179	0.0159639		0.00239262	0.00280778	0.00125393	0.000655039	0.00045955
rs55714089	Ⅴ	0.0160896	0.00744685	0.0172453	0.0113026	0.00307584	0.0119397	0.02801		0.0256482	0.0266503	0.0368609	0.0134825		0.000241338	0.00078697	0.000721381	0.00421991	0.000422718	0.00117116	0.00266994	0.00947916	0.00438722		0.00707517	0.00200243	0.00531644	0.0107542	0.0208442		0.021437	0.0232167	0.0377353	0.0285942	0.0334863
rs5822909	Ⅴ	0.0334105	0.0216319	0.0223409	0.0360479	0.00910196	0.0330636	0.0345161		0.023817	0.0159075	0.0553924	0.011515		0.00136472	0.000226002	0.000156124	0.00172781	7.46597e-05	0.00276769	0.0012867	0.00143446	7.69874e-06		0.0281624	0.0182068	0.0375919	0.0112294	0.0213243		0.0341023	0.0165146	0.0346663	0.0293377	0.0259182
rs5882232	Ⅴ	0.00905811	0.0119631	0.00092506	0.0186904	0.00115721	0.00582921	0.0113621		0.0167116	0.0169253	0.00716411	0.0252016		0.000554893	0.00647958	0.00160636	0.000171694	0.00321928	0.00141492	0.00205703	0.0314889	0.000515228		0.0599272	0.0412452	0.0424847	0.0415991	0.050541		0.0213803	0.0109074	0.00763947	0.0137378	0.00647958
rs63064161	Ⅴ	0.00257471	0.00927307	0.0123957	0.0137754	0.0254039	0.0166023	0.0200608		2.43973e-06	0.000143256	0.000576904	0.00153118		0.0110018	0.000485757	0.00867043	0.00127761	0.00814871	0.00565958	0.00245756	0.0146262	0.01908		0.00704272	0.000459386	0.000336324	6.5921e-06	0.000197432		1.24704e-05	0.0016193	0.000721335	2.07441e-05	8.74245e-05
rs10544053	Ⅵ	0.000237217	0.0069307	0.0025436	0.00932336	0.00109771	0.0020611	0.000886395		0.00269026	0.0165316	0.00690801	0.00258484		0.00101329	0.0149685	0.0125706	0.00491987	0.00781954	0.00194253	0.00274093	0.00973375	0.00247936		0.00227578	0.00301895	0.00289372	0.000351858	0.00391812		0.000437031	0.000345651	0.00320859	0.0087979	0.00246258
rs140025863	Ⅵ	0.00788063	0.00575529	0.00277901	0.00537779	0.0142493	1.28236e-05	0.0065171		6.62484e-05	0.0358655	0.0450223	0.000234764		0.00205738	3.3599e-06	0.000643633	0.000172398	0.00127506	0.000885664	1.65341e-06	0.00277901	0.000415563		0.00027888	6.93768e-05	0.00150315	0.00297541	0.00462768		0.00111818	0.00218123	7.93609e-05	0.000309598	0.00162172
rs146880183	Ⅵ	0.00095465	0.0109732	0.00537433	0.00461769	0.00230798	0.0051821	0.00953742		0.00182925	0.000112865	0.00117251	0.0133193		0.00456856	0.00214992	7.16838e-05	0.00212529	0.00316308	3.15377e-05	0.00584995	0.00313546	1.1469e-05		0.0206906	0.0165549	0.014273	0.0103943	0.0186448		0.000886947	0.000495828	0.00923012	0.00961995	0.000367944
rs3092307	Ⅵ	0.0221102	0.0167404	0.0125706	0.0105652	0.0125706	0.00498605	0.00685053		0.0742902	0.0210349	0.00136284	0.065745		0.00189118	0.00252394	0.000416948	0.00344494	0.00906471	0.00824327	0.00745778	0.000442246	8.24687e-05		0.0917159	0.101716	0.0797325	0.0847736	0.10779		0.0286784	0.055851	0.0581705	0.0789172	0.04828
rs35974596	Ⅵ	0.00149617	0.000481635	0.00418551	8.05954e-05	0.0019774	0.00710046	0.00384669		0.00174274	0.00686224	0.0311502	0.000194435		0.00630493	0.00731238	0.0111113	0.00565848	0.0111796	0.000337544	0.0108665	0.00943354	0.00301174		0.00136563	0.0114104	0.0030388	0.0115077	0.000335014		0.000704127	0.0013098	0.00336202	3.7032e-05	0.0022642
rs79287422	Ⅵ	0.00190753	0.00196804	0.00352309	0.000452158	4.21717e-05	0.000142778	0.00158961		0.000241839	0.000522673	0.00834765	0.000145123		0.0105471	0.000482446	0.00868714	0.010356	0.00813916	0.0091906	0.000872605	0.00721421	9.55158e-05		0.00352309	0.00232188	0.000288432	0.000267754	0.00183462		0.000629677	0.00904832	0.000750887	0.00445447	6.02714e-05
rs10533337	Ⅶ	0.0137973	0.0112238	0.000566083	0.00591376	0.00558184	0.0226449	0.0109092		0.0185293	0.00158142	0.00936566	0.024949		0.000348444	0.00812307	0.00322679	0.00678098	0.00698801	0.00792452	0.00636388	0.0147073	0.000239904		0.0521234	0.0303562	0.0494461	0.0335509	0.0288897		0.00465067	0.000416619	0.000708555	0.0038731	0.000911854
rs10573809	Ⅶ	0.000697578	0.00240486	0.000537042	0.00171352	3.60941e-06	0.000282911	0.00062784		0.00508473	0.00423393	0.00462739	0.00976237		3.9061e-07	0.00140298	0.00116221	0.000741412	0.000105541	0.00198856	0.00171672	0.00532677	0.00156011		0.0246313	0.0477754	0.0404908	0.0228594	0.0107647		0.013212	0.00149207	0.000216581	0.0023519	0.000332083
rs10584875	Ⅶ	0.0146393	0.0216653	0.00799454	0.0103364	5.1194e-05	0.0174864	0.0251818		0.022505	0.0082991	0.04111	0.0101086		0.00793239	0.00444079	0.00687937	0.00104588	0.00440122	0.00618354	0.000735969	0.00557611	0.00248815		0.0176929	0.00183921	0.0138793	0.0118275	0.0141249		0.000320144	0.00259082	0.000929261	0.000549593	1.07817e-06
rs142159306	Ⅶ	2.04504e-06	0.00105057	0.000354249	0.00128448	0.00166395	0.00754908	0.00026888		1.15526e-05	0.00325798	0.00119125	2.65748e-05		1.37438e-05	4.91729e-06	0.00013122	0.000140856	0.000843427	0.00197881	0.00126121	0.000285867	0.00017151		0.00501769	0.000187162	1.50406e-06	0.00156263	0.00244375		0.00286653	0.0203732	0.0133266	0.0109688	0.00828453
rs142281120	Ⅶ	0.000394252	0.00728313	1.89847e-06	0.000439483	0.00543418	0.00474167	0.00534627		0.0247693	0.0227068	0.0377894	4.65774e-05		0.000118083	0.0011616	0.000569004	0.0017635	0.00334377	0.000740925	0.00197687	0.00194762	0.000465029		0.0162007	0.00236631	0.00564655	0.00057201	0.000114402		0.000534075	0.000112503	0.00056429	2.01774e-06	0.000209301
rs3043804	Ⅶ	0.0142408	0.00656473	0.00641359	0.00473635	0.00760918	0.0174747	0.0112186		0.0142594	0.00144184	0.0102027	0.0213293		0.0043976	0.0133814	0.0047075	0.0108949	0.0184749	0.00432095	0.0162639	0.00944212	0.0121128		0.0419186	0.00958826	0.0504389	0.0317187	0.0183209		0.00337597	0.00842103	0.00362671	0.00460631	0.00152727
rs5852131	Ⅶ	0.00461576	0.00857837	0.0194723	0.00222333	0.0131037	0.00506064	0.011649		0.0005627	0.00939674	0.0244761	0.00199895		0.000327013	0.000937084	0.000452509	9.17832e-05	4.81937e-05	0.00621686	3.47945e-06	0.000977008	0.0101334		0.00801497	0.000465777	0.00105699	7.89186e-05	7.89186e-05		0.0223047	0.0178434	0.0263037	0.0170185	0.0263037
rs63136060	Ⅶ	0.00125915	0.00153389	0.000648423	0.00741988	0.0100041	0.00359379	0.000900453		0.000453567	0.00197594	0.0122341	0.00153389		0.000406271	0.00083358	0.00745605	0.00369064	0.00535204	0.00560675	0.000933061	0.000239432	0.00493786		0.00733258	0.00508369	0.00549539	0.000855956	0.000673505		0.00608172	0.000228854	0.000936134	0.000157982	0.000732596
Note: The background colors from dark to light indicated the In values from high to low. The "cluster" indicated the clustering results (Fig. 1a) of DIP allelic frequency heatmap. Yunnan Yi, YNY; Yunnan Hani, YNH; Yunnan Miao, YNM; Northwest Hui, NWH; Shannan Han, CSH; Beijing Han Chinese, CHB; Southern Han Chinese, CHS; Xishuangbanna Dai Chinese,CDX; Tokyo Japanese, JPT; Ho Chi Minh Kinh, KHV; A…

[truncated: 3 more sheets: ST11-In values, ST12-FST, ST13-Nei's]
